# Supplementary material for: Disentangling drivers behind fungal diversity gradients along altitude and latitude
Source: New Phytol. 2025 Feb 25;247(1):295–308. doi: 10.1111/nph.70012 (PMC12138170; doi:10.1111/nph.70012)
Supplement: Supplementary file 2 — Table S1 Information and environmental parameters of the samples. [file NPH-247-295-s003.xlsx]

## Sheet: Information
New Phytologist Supporting Information
Article title: Disentangling drivers behind fungal diversity gradients along altitude and latitude
Authors: Florian Barbi*,†, Tijana Martinović*, Iñaki Odriozola, Antonin Machac, Andrea Moravcová, Camelia Algora, Dalibor Ballian, Sebastian Barthold, Vendula Brabcová, Sandra Awokunle Hollá, Zander Human, Hojka Kraigher, Jelena Lazarević, Clementine Lepinay, Lenka Mészárošová, Daniel Kumazawa Morais, Nikolai Nikolov, Ella Thoen, Vojtěch Tláskal, Tomáš Větrovský, Petr Baldrian, Petr Kohout† * The…
Article acceptance date: 22 January 2025

## Sheet: env_samples
Samples	Sample	Location	Mountain_range	Country	Elevation	Elevation 0 to 1	Latitude	Longitude	pH	n	c	p	Annual_Mean_Temp	Mean_Diurnal_Range	Isothermality	Temperature_Seasonality	Max_Temp_Warmest_Month	Min_Temp_Coldest_Month	Temperature_Annual_Range	Mean_Temp_Wettest_Quarter	Mean_Temp_Driest_Quarter	Mean_Temp_Warmest_Quarter	Mean_Temp_Coldest_Quarter	Annual_Precipitation	Precipitation_Wettest_Month	Precipitation_Driest_Month	Precipitation_Seasonality	Precipitation_Wettest_Quarter	Precipitation_Driest_Quarter	Precipitation_Warmest_Quarter	Precipitation_Coldest_Quarter
MTN061	FEL2A	Comborsier	Alps	France	1670	0.860825	45.5776	6.48728	4.31	0.55	13.4	532	4.1	8.2	29.9	6.547	18.9	-8.5	27.3	-2.6	1.5	13.4	-4.4	1387	136	93	10	390	291	370	390
MTN062	FEL2B	Comborsier	Alps	France	1670	0.860825	45.578	6.48712	4.08	0.76	19.05	596	4.1	8.2	29.9	6.547	18.9	-8.5	27.3	-2.6	1.5	13.4	-4.4	1387	136	93	10	390	291	370	390
MTN063	FEL2C	Comborsier	Alps	France	1650	0.850515	45.5785	6.48666	5.64	0.3	6.32	569	4.1	8.2	29.9	6.547	18.9	-8.5	27.3	-2.6	1.5	13.4	-4.4	1387	136	93	10	390	291	370	390
MTN064	FEL3A	Comborsier	Alps	France	1380	0.71134	45.5873	6.48103	4.75	0.24	3.95	583	6.5	8.2	29.6	6.631	21.3	-6.2	27.6	15.9	3.9	15.9	-2.1	1309	124	88	10	362	276	362	358
MTN065	FEL3B	Comborsier	Alps	France	1350	0.695876	45.5878	6.48089	4.2	0.31	6.88	535	6.5	8.2	29.6	6.631	21.3	-6.2	27.6	15.9	3.9	15.9	-2.1	1309	124	88	10	362	276	362	358
MTN066	FEL3C	Comborsier	Alps	France	1360	0.701031	45.5879	6.48153	4.26	0.24	3.85	591	6.5	8.2	29.6	6.631	21.3	-6.2	27.6	15.9	3.9	15.9	-2.1	1309	124	88	10	362	276	362	358
MTN067	FEL4A	Comborsier	Alps	France	1043	0.537629	45.5862	6.46995	5.53	0.2	3.2	460	8.2	8.2	29.5	6.687	23.1	-4.6	27.7	17.6	5.6	17.6	-0.5	1148	109	78	10	324	243	324	311
MTN068	FEL4B	Comborsier	Alps	France	1044	0.538144	45.5857	6.46955	4.62	0.25	3.92	358	8.2	8.2	29.5	6.687	23.1	-4.6	27.7	17.6	5.6	17.6	-0.5	1148	109	78	10	324	243	324	311
MTN069	FEL4C	Comborsier	Alps	France	1043	0.537629	45.5853	6.46906	4.69	0.25	5.05	446	8.2	8.2	29.5	6.687	23.1	-4.6	27.7	17.6	5.6	17.6	-0.5	1148	109	78	10	324	243	324	311
MTN070	FEL5A	Comborsier	Alps	France	753	0.388144	45.5874	6.46562	6.1	0.15	2.15	482	10.6	8.2	29.2	6.776	25.6	-2.3	28	20.2	8.1	20.2	1.8	932	89	63	10	259	197	259	255
MTN071	FEL5B	Comborsier	Alps	France	737	0.379897	45.5877	6.46548	4.83	0.16	3.24	271	10.6	8.2	29.2	6.776	25.6	-2.3	28	20.2	8.1	20.2	1.8	932	89	63	10	259	197	259	255
MTN072	FEL5C	Comborsier	Alps	France	773	0.398454	45.5878	6.46604	4.3	0.29	7.05	263	10.6	8.2	29.2	6.776	25.6	-2.3	28	20.2	8.1	20.2	1.8	932	89	63	10	259	197	259	255
MTN073	FEL6A	Comborsier	Alps	France	500	0.257732	45.5866	6.46101	5.41	0.07	1.15	369	10.6	8.2	29.2	6.776	25.6	-2.3	28	20.2	8.1	20.2	1.8	932	89	63	10	259	197	259	255
MTN074	FEL6B	Comborsier	Alps	France	469	0.241753	45.5857	6.46077	6.47	0.18	2.56	430	10.6	8.2	29.2	6.776	25.6	-2.3	28	20.2	8.1	20.2	1.8	932	89	63	10	259	197	259	255
MTN075	FEL6C	Comborsier	Alps	France	487	0.251031	45.5853	6.46102	5.75	0.28	4.59	430	10.6	8.2	29.2	6.776	25.6	-2.3	28	20.2	8.1	20.2	1.8	932	89	63	10	259	197	259	255
MTN001	BEL2A	Bjelasnica	Dinaric_Alps	BIH	1735	0.852999	43.7111	18.261	5.57	0.91	12.44	1343	4.2	8.8	30.3	6.955	19.5	-9.5	29	1.6	13.3	13.9	-5	1518	171	102	16	492	324	324	389
MTN003	BEL2B	Bjelasnica	Dinaric_Alps	BIH	1730	0.850541	43.7109	18.2615	5.97	1.22	16.01	2027	4.2	8.8	30.3	6.955	19.5	-9.5	29	1.6	13.3	13.9	-5	1518	171	102	16	492	324	324	389
MTN012	BEL2C	Bjelasnica	Dinaric_Alps	BIH	1715	0.843166	43.711	18.261	5.87	1.5	24.64	1361	4.2	8.8	30.3	6.955	19.5	-9.5	29	1.6	13.3	13.9	-5	1518	171	102	16	492	324	324	389
MTN002	BEL3A	Bjelasnica	Dinaric_Alps	BIH	1426	0.701082	43.7149	18.2737	6.03	0.85	12.36	1101	4.9	8.8	30.2	6.99	20.3	-8.8	29.1	2.4	14.1	14.7	-4.3	1469	165	100	16	475	315	318	381
MTN013	BEL3C	Bjelasnica	Dinaric_Alps	BIH	1419	0.69764	43.7153	18.2734	6.09	0.68	10.83	658	4.9	8.8	30.2	6.99	20.3	-8.8	29.1	2.4	14.1	14.7	-4.3	1469	165	100	16	475	315	318	381
MTN014	BEL3B	Bjelasnica	Dinaric_Alps	BIH	1431	0.70354	43.7152	18.273	5.07	0.92	15.11	864	4.9	8.8	30.2	6.99	20.3	-8.8	29.1	2.4	14.1	14.7	-4.3	1469	165	100	16	475	315	318	381
MTN034	CEL2A	Cvrsnica	Dinaric_Alps	BIH	1765	0.882941	43.6281	17.6558	7.16	1.15	17.78	881	3.5	8.5	30.1	6.775	18.5	-9.8	28.3	-3.2	12.4	13	-5.4	1865	260	68	34	722	241	256	567
MTN038	CEL2B	Cvrsnica	Dinaric_Alps	BIH	1750	0.875438	43.6281	17.6563	6.14	1.12	20.72	775	3.5	8.5	30.1	6.775	18.5	-9.8	28.3	-3.2	12.4	13	-5.4	1865	260	68	34	722	241	256	567
MTN045	CEL2C	Cvrsnica	Dinaric_Alps	BIH	1803	0.901951	43.6282	17.6561	6.96	0.97	16.03	789	3.5	8.5	30.1	6.775	18.5	-9.8	28.3	-3.2	12.4	13	-5.4	1865	260	68	34	722	241	256	567
MTN035	CEL3A	Cvrsnica	Dinaric_Alps	BIH	1483	0.741871	43.624	17.657	6.9	0.71	13.15	507	6.9	8.5	29.6	6.918	22.1	-6.5	28.7	0	16	16.6	-2.2	1678	245	53	39	677	191	207	534
MTN039	CEL3B	Cvrsnica	Dinaric_Alps	BIH	1460	0.730365	43.6238	17.6576	6.02	1.11	23.32	582	6.9	8.5	29.6	6.918	22.1	-6.5	28.7	0	16	16.6	-2.2	1678	245	53	39	677	191	207	534
MTN046	CEL3C	Cvrsnica	Dinaric_Alps	BIH	1504	0.752376	43.6239	17.6574	7.09	0.65	13.87	528	6.9	8.5	29.6	6.918	22.1	-6.5	28.7	0	16	16.6	-2.2	1678	245	53	39	677	191	207	534
MTN004	CEL4A	Cvrsnica	Dinaric_Alps	BIH	1160	0.58029	43.6214	17.661	6.29	0.53	8.54	427	7.4	8.5	29.6	6.943	22.7	-6	28.7	0.5	16.6	17.2	-1.7	1641	239	51	39	663	184	201	522
MTN044	CEL4B	Cvrsnica	Dinaric_Alps	BIH	1190	0.595298	43.6209	17.6604	5.2	0.53	12.77	408	7.4	8.5	29.6	6.943	22.7	-6	28.7	0.5	16.6	17.2	-1.7	1641	239	51	39	663	184	201	522
MTN047	CEL4C	Cvrsnica	Dinaric_Alps	BIH	1219	0.609805	43.6212	17.6599	5.26	0.37	7.3	353	7.4	8.5	29.6	6.943	22.7	-6	28.7	0.5	16.6	17.2	-1.7	1641	239	51	39	663	184	201	522
MTN005	CEL5B	Cvrsnica	Dinaric_Alps	BIH	830	0.415208	43.6172	17.6766	7.09	0.51	13.91	324	9.6	8.5	29.4	7.042	25	-4	29	2.6	18.9	19.5	0.4	1537	223	50	38	615	178	194	478
MTN030	CEL5A	Cvrsnica	Dinaric_Alps	BIH	820	0.410205	43.6167	17.6773	6.89	0.29	5.77	331	9.6	8.5	29.4	7.042	25	-4	29	2.6	18.9	19.5	0.4	1537	223	50	38	615	178	194	478
MTN048	CEL5C	Cvrsnica	Dinaric_Alps	BIH	816	0.408204	43.6174	17.6767	6.83	0.49	12.42	337	9.6	8.5	29.4	7.042	25	-4	29	2.6	18.9	19.5	0.4	1537	223	50	38	615	178	194	478
MTN031	CEL6B	Cvrsnica	Dinaric_Alps	BIH	550	0.275138	43.6125	17.6861	5.92	0.49	7.8	453	11.6	8.5	29.1	7.127	27.1	-2.1	29.2	4.5	21	21.6	2.2	1285	185	44	37	511	155	168	395
MTN032	CEL6C	Cvrsnica	Dinaric_Alps	BIH	590	0.295148	43.6127	17.6859	6.06	0.55	9.11	581	11.6	8.5	29.1	7.127	27.1	-2.1	29.2	4.5	21	21.6	2.2	1285	185	44	37	511	155	168	395
MTN036	CEL6A	Cvrsnica	Dinaric_Alps	BIH	550	0.275138	43.6126	17.686	6.41	0.43	6.46	530	11.6	8.5	29.1	7.127	27.1	-2.1	29.2	4.5	21	21.6	2.2	1285	185	44	37	511	155	168	395
MTN184	DAEL2A	Dachstein	Alps	Austria	1730	0.835749	47.5206	13.68	4.49	1.62	31.69	668	2	8.3	29.7	6.816	16.2	-11.6	27.9	10.8	-0.9	11.2	-7.3	1590	250	80	41	715	260	652	285
MTN185	DAEL2B	Dachstein	Alps	Austria	1700	0.821256	47.5206	13.6791	4.61	2.22	47.09	637	2	8.3	29.7	6.816	16.2	-11.6	27.9	10.8	-0.9	11.2	-7.3	1590	250	80	41	715	260	652	285
MTN186	DAEL2C	Dachstein	Alps	Austria	1700	0.821256	47.5205	13.679	4.16	1.87	47.53	510	2	8.3	29.7	6.816	16.2	-11.6	27.9	10.8	-0.9	11.2	-7.3	1590	250	80	41	715	260	652	285
MTN187	DAEL3A	Dachstein	Alps	Austria	1440	0.695652	47.5343	13.6862	6.18	1.15	24.06	743	4.6	8.3	29.4	6.923	19	-9.1	28.1	13.5	1.6	14	-4.9	1481	234	72	42	667	238	614	266
MTN188	DAEL3B	Dachstein	Alps	Austria	1440	0.695652	47.5343	13.686	5.37	1.25	30.22	648	4.6	8.3	29.4	6.923	19	-9.1	28.1	13.5	1.6	14	-4.9	1481	234	72	42	667	238	614	266
MTN189	DAEL3C	Dachstein	Alps	Austria	1440	0.695652	47.5346	13.6855	6.48	0.9	20.08	410	4.6	8.3	29.4	6.923	19	-9.1	28.1	13.5	1.6	14	-4.9	1481	234	72	42	667	238	614	266
MTN190	DAEL4A	Dachstein	Alps	Austria	1280	0.618357	47.5402	13.6851	4.67	1.84	37.65	933	4.6	8.3	29.4	6.923	19	-9.1	28.1	13.5	1.6	14	-4.9	1481	234	72	42	667	238	614	266
MTN191	DAEL4B	Dachstein	Alps	Austria	1290	0.623188	47.5401	13.6851	5.64	1.59	32.65	820	4.6	8.3	29.4	6.923	19	-9.1	28.1	13.5	1.6	14	-4.9	1481	234	72	42	667	238	614	266
MTN192	DAEL4C	Dachstein	Alps	Austria	1290	0.623188	47.54	13.6852	4.17	1.8	43.22	674	4.6	8.3	29.4	6.923	19	-9.1	28.1	13.5	1.6	14	-4.9	1481	234	72	42	667	238	614	266
MTN193	DAEL5A	Dachstein	Alps	Austria	900	0.434783	47.5444	13.6822	5.14	1.92	43.8	650	7.7	8.3	29	7.052	22.2	-6.2	28.5	16.8	-1.4	17.2	-1.9	1240	188	65	38	537	210	498	231
MTN194	DAEL5B	Dachstein	Alps	Austria	900	0.434783	47.5445	13.6829	7.54	1.68	26.23	1218	7.7	8.3	29	7.052	22.2	-6.2	28.5	16.8	-1.4	17.2	-1.9	1240	188	65	38	537	210	498	231
MTN195	DAEL5C	Dachstein	Alps	Austria	890	0.429952	47.5445	13.6823	6.04	1.9	39.83	872	7.7	8.3	29	7.052	22.2	-6.2	28.5	16.8	-1.4	17.2	-1.9	1240	188	65	38	537	210	498	231
MTN196	DAEL6A	Dachstein	Alps	Austria	590	0.285024	47.5496	13.6827	5.31	1.15	24.03	684	7.7	8.3	29	7.052	22.2	-6.2	28.5	16.8	-1.4	17.2	-1.9	1240	188	65	38	537	210	498	231
MTN197	DAEL6B	Dachstein	Alps	Austria	600	0.289855	47.5494	13.6824	6.91	0.85	16.43	582	7.7	8.3	29	7.052	22.2	-6.2	28.5	16.8	-1.4	17.2	-1.9	1240	188	65	38	537	210	498	231
MTN198	DAEL6C	Dachstein	Alps	Austria	600	0.289855	47.5494	13.6824	5.95	1.41	23.71	767	7.7	8.3	29	7.052	22.2	-6.2	28.5	16.8	-1.4	17.2	-1.9	1240	188	65	38	537	210	498	231
MTN202	SKEL2A	Malá Fatra	Carpathian_Mountains	Slovakia	1210	0.868006	49.0636	18.8218	3.9	0.46	8.5	410	4.2	7.4	26.4	7.26	18.8	-9.1	27.9	11.3	-5.4	13.9	-5.7	935	100	55	19	292	170	274	201
MTN203	SKEL2B	Malá Fatra	Carpathian_Mountains	Slovakia	1190	0.853659	49.063	18.8219	3.84	0.54	9.29	346	4.2	7.4	26.4	7.26	18.8	-9.1	27.9	11.3	-5.4	13.9	-5.7	935	100	55	19	292	170	274	201
MTN204	SKEL2C	Malá Fatra	Carpathian_Mountains	Slovakia	1200	0.860832	49.0634	18.8221	4.08	0.69	10.76	895	4.2	7.4	26.4	7.26	18.8	-9.1	27.9	11.3	-5.4	13.9	-5.7	935	100	55	19	292	170	274	201
MTN205	SKEL3A	Malá Fatra	Carpathian_Mountains	Slovakia	1015	0.728121	49.0591	18.8302	4.09	0.5	9.1	428	4.9	7.4	26.3	7.3	19.5	-8.5	28	12.1	-4.7	14.7	-5	873	92	51	19	272	157	255	185
MTN206	SKEL3B	Malá Fatra	Carpathian_Mountains	Slovakia	1028	0.737446	49.0593	18.8303	4.33	0.38	6.93	361	4.9	7.4	26.3	7.3	19.5	-8.5	28	12.1	-4.7	14.7	-5	873	92	51	19	272	157	255	185
MTN207	SKEL3C	Malá Fatra	Carpathian_Mountains	Slovakia	1028	0.737446	49.0593	18.8314	4.3	0.25	4.41	610	4.9	7.4	26.3	7.3	19.5	-8.5	28	12.1	-4.7	14.7	-5	873	92	51	19	272	157	255	185
MTN208	SKEL4A	Malá Fatra	Carpathian_Mountains	Slovakia	780	0.559541	49.0593	18.8426	4.36	0.25	4.82	301	6.3	7.4	26.1	7.383	21.1	-7.2	28.2	13.7	-3.4	16.2	-3.7	775	82	45	20	245	137	231	157
MTN209	SKEL4B	Malá Fatra	Carpathian_Mountains	Slovakia	781	0.560258	49.0591	18.8433	4.11	0.55	12.69	407	6.3	7.4	26.1	7.383	21.1	-7.2	28.2	13.7	-3.4	16.2	-3.7	775	82	45	20	245	137	231	157
MTN210	SKEL4C	Malá Fatra	Carpathian_Mountains	Slovakia	778	0.558106	49.0597	18.8421	4.26	0.33	6.43	437	6.3	7.4	26.1	7.383	21.1	-7.2	28.2	13.7	-3.4	16.2	-3.7	775	82	45	20	245	137	231	157
MTN148	GIEL2A	Oppdal	Scandinavian_Mountains	Norway	645	0.658163	62.7234	9.8628	5.35	0.39	6.43	337	2.4	5.8	23.2	6.727	16.3	-8.6	24.9	11.8	4.4	11.9	-5.9	530	69	27	27	185	82	185	129
MTN149	GIEL2B	Oppdal	Scandinavian_Mountains	Norway	648	0.661224	62.7219	9.85895	4.58	0.69	12.24	385	2.4	5.8	23.2	6.727	16.3	-8.6	24.9	11.8	4.4	11.9	-5.9	530	69	27	27	185	82	185	129
MTN150	GIEL2C	Oppdal	Scandinavian_Mountains	Norway	640	0.653061	62.721	9.85337	4.34	0.36	10.65	284	2.3	5.8	23.2	6.723	16.1	-8.7	24.8	11.8	4.3	11.8	-6.1	537	69	27	27	187	82	187	132
MTN151	GIEL3A	Oppdal	Scandinavian_Mountains	Norway	367	0.37449	62.749	9.97087	4.4	0.39	11.27	279	3.9	5.8	23.1	6.787	17.9	-7.2	25	13.4	5.9	13.5	-4.5	499	62	26	26	170	79	170	120
MTN152	GIEL3B	Oppdal	Scandinavian_Mountains	Norway	355	0.362245	62.7493	9.97372	4.92	0.14	5.3	182	3.9	5.8	23.1	6.787	17.9	-7.2	25	13.4	5.9	13.5	-4.5	499	62	26	26	170	79	170	120
MTN153	GIEL3C	Oppdal	Scandinavian_Mountains	Norway	359	0.366327	62.7498	9.97236	5.02	0.31	8.11	252	3.9	5.8	23.1	6.787	17.9	-7.2	25	13.4	5.9	13.5	-4.5	499	62	26	26	170	79	170	120
MTN079	HEL2A	Harz	Harz_Mountains	Germany	842	0.745793	51.7823	10.6208	3.71	0.74	17.27	432	9.2	6.7	27.6	6.292	22.6	-1.8	24.3	17.5	1	18	1	837	83	56	12	241	184	231	184
MTN080	HEL2B	Harz	Harz_Mountains	Germany	834	0.738707	51.7822	10.6213	3.73	0.86	16.92	529	9.2	6.7	27.6	6.292	22.6	-1.8	24.3	17.5	1	18	1	837	83	56	12	241	184	231	184
MTN081	HEL2C	Harz	Harz_Mountains	Germany	819	0.725421	51.7823	10.6223	3.88	1.08	25.52	588	9.2	6.7	27.6	6.292	22.6	-1.8	24.3	17.5	1	18	1	837	83	56	12	241	184	231	184
MTN082	HEL3A	Harz	Harz_Mountains	Germany	668	0.591674	51.7736	10.6349	3.83	0.52	10.84	338	9.1	6.7	27.6	6.291	22.5	-1.9	24.3	17.4	7.1	17.9	0.9	885	88	59	13	258	194	247	195
MTN083	HEL3B	Harz	Harz_Mountains	Germany	672	0.595217	51.7737	10.6351	4.1	0.51	11.81	370	9.1	6.7	27.6	6.291	22.5	-1.9	24.3	17.4	7.1	17.9	0.9	885	88	59	13	258	194	247	195
MTN084	HEL3C	Harz	Harz_Mountains	Germany	677	0.599646	51.7736	10.635	4.25	1.1	25.47	581	9.1	6.7	27.6	6.291	22.5	-1.9	24.3	17.4	7.1	17.9	0.9	885	88	59	13	258	194	247	195
MTN136	JEL2A	Jondal	Scandinavian_Mountains	Norway	495	0.709169	60.2692	6.26088	4.09	0.95	18.39	492	4.5	5.3	23.4	6.144	17.2	-5.6	22.8	-3	6.3	13.2	-3.1	2088	250	84	30	716	258	450	579
MTN137	JEL2B	Jondal	Scandinavian_Mountains	Norway	487	0.697708	60.2689	6.26139	4.2	0.7	12.18	538	4.5	5.3	23.4	6.144	17.2	-5.6	22.8	-3	6.3	13.2	-3.1	2088	250	84	30	716	258	450	579
MTN138	JEL2C	Jondal	Scandinavian_Mountains	Norway	580	0.830946	60.2689	6.26028	4.28	0.61	12.09	721	4.5	5.3	23.4	6.144	17.2	-5.6	22.8	-3	6.3	13.2	-3.1	2088	250	84	30	716	258	450	579
MTN139	JEL3A	Jondal	Scandinavian_Mountains	Norway	308	0.441261	60.2689	6.25278	4.35	0.68	14.3	405	5.5	5.3	23.3	6.16	18.2	-4.7	22.9	-2	7.3	14.2	-2.2	2054	245	83	30	703	253	447	571
MTN140	JEL3B	Jondal	Scandinavian_Mountains	Norway	311	0.445559	60.269	6.25236	4.18	0.52	8.86	299	5.5	5.3	23.3	6.16	18.2	-4.7	22.9	-2	7.3	14.2	-2.2	2054	245	83	30	703	253	447	571
MTN141	JEL3C	Jondal	Scandinavian_Mountains	Norway	295	0.422636	60.2689	6.2525	4.11	0.71	13.69	445	5.5	5.3	23.3	6.16	18.2	-4.7	22.9	-2	7.3	14.2	-2.2	2054	245	83	30	703	253	447	571
MTN142	JEL4A	Jondal	Scandinavian_Mountains	Norway	84	0.120344	60.2697	6.24528	4.09	1.39	24.11	931	6.4	5.3	23.3	6.173	19.1	-3.8	22.9	-1.1	8.2	15.1	-1.3	1972	236	80	31	676	244	426	548
MTN143	JEL4B	Jondal	Scandinavian_Mountains	Norway	85	0.121777	60.2699	6.24523	4.37	1.36	20.17	1154	6.4	5.3	23.3	6.173	19.1	-3.8	22.9	-1.1	8.2	15.1	-1.3	1972	236	80	31	676	244	426	548
MTN144	JEL4C	Jondal	Scandinavian_Mountains	Norway	96	0.137536	60.2694	6.24556	4.56	1.66	25.47	1363	6.4	5.3	23.3	6.173	19.1	-3.8	22.9	-1.1	8.2	15.1	-1.3	1972	236	80	31	676	244	426	548
MTN050	KEL2A	Krn	Alps	Slovenia	1315	0.734637	46.2555	13.6476	5.28	2.05	43.21	879	5.3	7.8	27.7	6.967	19.7	-8.3	28	2.4	-3.7	14.9	-4.2	2315	268	124	21	782	392	520	462
MTN052	KEL2B	Krn	Alps	Slovenia	1400	0.782123	46.2554	13.6481	5.62	2.22	46.86	1015	5.3	7.8	27.7	6.967	19.7	-8.3	28	2.4	-3.7	14.9	-4.2	2315	268	124	21	782	392	520	462
MTN054	KEL2C	Krn	Alps	Slovenia	1344	0.750838	46.2555	13.6478	5.79	2.33	40.92	979	5.3	7.8	27.7	6.967	19.7	-8.3	28	2.4	-3.7	14.9	-4.2	2315	268	124	21	782	392	520	462
MTN041	KEL3A	Krn	Alps	Slovenia	1119	0.62514	46.2566	13.6422	6.54	0.45	7.54	414	5.3	7.8	27.7	6.967	19.7	-8.3	28	2.4	-3.7	14.9	-4.2	2315	268	124	21	782	392	520	462
MTN042	KEL3B	Krn	Alps	Slovenia	1160	0.648045	46.2566	13.6418	6.78	0.9	17.38	655	5.3	7.8	27.7	6.967	19.7	-8.3	28	2.4	-3.7	14.9	-4.2	2315	268	124	21	782	392	520	462
MTN055	KEL3C	Krn	Alps	Slovenia	1116	0.623464	46.2565	13.642	6.73	0.81	14.79	586	5.3	7.8	27.7	6.967	19.7	-8.3	28	2.4	-3.7	14.9	-4.2	2315	268	124	21	782	392	520	462
MTN043	KEL4B	Krn	Alps	Slovenia	850	0.47486	46.2611	13.6322	5.32	1.03	14.27	1124	8.2	7.8	27.4	7.1	22.8	-5.6	28.4	5.1	-0.9	17.9	-1.5	2018	240	109	21	687	340	457	389
MTN056	KEL4C	Krn	Alps	Slovenia	837	0.467598	46.2611	13.6319	5	1.02	16.22	1174	8.2	7.8	27.4	7.1	22.8	-5.6	28.4	5.1	-0.9	17.9	-1.5	2018	240	109	21	687	340	457	389
MTN057	KEL4A	Krn	Alps	Slovenia	850	0.47486	46.2611	13.6314	5.67	1.01	17.02	1195	8.2	7.8	27.4	7.1	22.8	-5.6	28.4	5.1	-0.9	17.9	-1.5	2018	240	109	21	687	340	457	389
MTN175	MEL2A	Obispo	Baetic_System	Spain	1734	0.874874	38.0727	-2.27037	7.3	0.56	18.37	320	8.7	10.3	35.1	6.243	25.1	-4.2	29.4	2.4	18.2	18.2	0.9	580	66	11	38	195	41	41	172
MTN176	MEL2B	Obispo	Baetic_System	Spain	1729	0.872351	38.0723	-2.27093	7.11	1.16	32.87	434	8.7	10.3	35.1	6.243	25.1	-4.2	29.4	2.4	18.2	18.2	0.9	580	66	11	38	195	41	41	172
MTN177	MEL2C	Obispo	Baetic_System	Spain	1720	0.86781	38.0726	-2.27115	7.43	0.63	22.46	322	8.7	10.3	35.1	6.243	25.1	-4.2	29.4	2.4	18.2	18.2	0.9	580	66	11	38	195	41	41	172
MTN178	MEL3A	Obispo	Baetic_System	Spain	1515	0.764379	38.0801	-2.27835	7.79	0.39	12.72	347	10.1	10.3	34.9	6.307	26.6	-3	29.6	3.7	19.7	19.7	2.1	486	54	10	37	160	36	36	142
MTN179	MEL3B	Obispo	Baetic_System	Spain	1515	0.764379	38.0798	-2.27781	7.47	0.57	18.49	413	10.1	10.3	34.9	6.307	26.6	-3	29.6	3.7	19.7	19.7	2.1	486	54	10	37	160	36	36	142
MTN180	MEL3C	Obispo	Baetic_System	Spain	1494	0.753784	38.0807	-2.27748	7.61	0.43	11.61	418	10.1	10.3	34.9	6.307	26.6	-3	29.6	3.7	19.7	19.7	2.1	486	54	10	37	160	36	36	142
MTN024	PEL2C	Prokletije	Dinaric_Alps	Montenegro	1493	0.806156	42.5151	19.7919	5.79	1.34	14.81	3608	4.3	8.6	30.4	6.83	19.4	-8.9	28.3	-2.6	13.2	13.9	-4.7	2125	296	81	36	852	266	299	730
MTN026	PEL2A	Prokletije	Dinaric_Alps	Montenegro	1489	0.803996	42.5151	19.7917	5.13	0.7	12.36	3751	4.3	8.6	30.4	6.83	19.4	-8.9	28.3	-2.6	13.2	13.9	-4.7	2125	296	81	36	852	266	299	730
MTN027	PEL2B	Prokletije	Dinaric_Alps	Montenegro	1520	0.820734	42.5149	19.7917	5.14	1.09	16.51	6063	4.3	8.6	30.4	6.83	19.4	-8.9	28.3	-2.6	13.2	13.9	-4.7	2125	296	81	36	852	266	299	730
MTN008	PEL3C	Prokletije	Dinaric_Alps	Montenegro	1186	0.640389	42.5208	19.7897	6.98	1.17	24.06	11619	7.9	8.6	29.9	6.989	23.2	-5.5	28.7	0.8	17.1	17.7	-1.3	1682	231	67	35	663	217	247	572
MTN023	PEL3A	Prokletije	Dinaric_Alps	Montenegro	1300	0.701944	42.5208	19.79	5.95	1.08	17.48	4200	7.9	8.6	29.9	6.989	23.2	-5.5	28.7	0.8	17.1	17.7	-1.3	1682	231	67	35	663	217	247	572
MTN028	PEL3B	Prokletije	Dinaric_Alps	Montenegro	1240	0.669546	42.5206	19.7898	6.35	1.28	20.16	3849	7.9	8.6	29.9	6.989	23.2	-5.5	28.7	0.8	17.1	17.7	-1.3	1682	231	67	35	663	217	247	572
MTN088	SPEL2A	Manchoya	Pyrenees	Spain	1747	0.912748	42.5712	-0.152927	7.34	0.18	2.47	296	5.1	9	34.9	5.707	19.6	-6.2	25.8	2.9	12.8	13.6	-2.1	1326	137	75	16	397	266	267	338
MTN089	SPEL2B	Manchoya	Pyrenees	Spain	1751	0.914838	42.5715	-0.152398	6.64	0.24	2.81	324	5.1	9	34.9	5.707	19.6	-6.2	25.8	2.9	12.8	13.6	-2.1	1326	137	75	16	397	266	267	338
MTN090	SPEL2C	Manchoya	Pyrenees	Spain	1735	0.906479	42.5716	-0.152158	6.56	0.32	4.64	363	5.1	9	34.9	5.707	19.6	-6.2	25.8	2.9	12.8	13.6	-2.1	1326	137	75	16	397	266	267	338
MTN091	SPEL3A	Manchoya	Pyrenees	Spain	1554	0.811912	42.5771	-0.148733	6.41	0.46	6.05	373	7	9	34.7	5.755	21.5	-4.4	25.9	4.7	2.1	15.5	-0.3	1122	113	67	15	327	234	237	284
MTN092	SPEL3B	Manchoya	Pyrenees	Spain	1554	0.811912	42.5773	-0.148576	7.57	0.37	8.5	375	7	9	34.7	5.755	21.5	-4.4	25.9	4.7	2.1	15.5	-0.3	1122	113	67	15	327	234	237	284
MTN093	SPEL3C	Manchoya	Pyrenees	Spain	1507	0.787356	42.5758	-0.147647	7.68	0.27	6.21	255	7	9	34.7	5.755	21.5	-4.4	25.9	4.7	2.1	15.5	-0.3	1122	113	67	15	327	234	237	284
MTN094	SPEL4A	Manchoya	Pyrenees	Spain	1375	0.718391	42.5806	-0.138169	7.24	0.6	12.98	329	8	9	34.6	5.786	22.6	-3.4	26	5.7	3.1	16.6	0.7	1010	102	61	15	297	207	215	256
MTN095	SPEL4B	Manchoya	Pyrenees	Spain	1369	0.715256	42.5811	-0.137329	7.01	0.76	15.73	412	8	9	34.6	5.786	22.6	-3.4	26	5.7	3.1	16.6	0.7	1010	102	61	15	297	207	215	256
MTN096	SPEL4C	Manchoya	Pyrenees	Spain	1372	0.716823	42.5808	-0.137182	7.51	0.49	11.15	373	8	9	34.6	5.786	22.6	-3.4	26	5.7	3.1	16.6	0.7	1010	102	61	15	297	207	215	256
MTN097	SPEL5A	Manchoya	Pyrenees	Spain	1183	0.618077	42.5838	-0.134833	6.83	0.34	6.85	309	8.1	9	34.6	5.787	22.6	-3.4	26	2.2	15.9	16.6	0.7	912	93	53	16	271	185	187	237
MTN098	SPEL5B	Manchoya	Pyrenees	Spain	1180	0.61651	42.5838	-0.134396	7.29	0.24	4.28	282	8.1	9	34.6	5.787	22.6	-3.4	26	2.2	15.9	16.6	0.7	912	93	53	16	271	185	187	237
MTN099	SPEL5C	Manchoya	Pyrenees	Spain	1174	0.613375	42.5838	-0.134267	7.04	0.36	4.71	504	8.1	9	34.6	5.787	22.6	-3.4	26	2.2	15.9	16.6	0.7	912	93	53	16	271	185	187	237
MTN100	SPEL6A	Manchoya	Pyrenees	Spain	971	0.507315	42.5903	-0.130655	7.57	0.23	4.53	186	9.9	9	34.4	5.839	24.5	-1.6	26.1	3.9	17.7	18.5	2.5	814	85	45	17	247	159	161	215
MTN101	SPEL6B	Manchoya	Pyrenees	Spain	962	0.502612	42.5909	-0.130263	7.77	0.42	10.98	359	9.9	9	34.4	5.839	24.5	-1.6	26.1	3.9	17.7	18.5	2.5	814	85	45	17	247	159	161	215
MTN102	SPEL6C	Manchoya	Pyrenees	Spain	971	0.507315	42.5911	-0.130617	7.73	0.45	10.15	306	9.9	9	34.4	5.839	24.5	-1.6	26.1	3.9	17.7	18.5	2.5	814	85	45	17	247	159	161	215
MTN006	IEL2A	Sveitarfélagið Hornafjörður	Iceland_Mountains	Iceland	250	0.798722	64.0359	-16.9982	6.26	0.23	3.9	740	3.1	2.9	24.2	3.347	9.6	-2.6	12.1	4.1	3.5	8.1	-0.6	1757	197	107	16	541	339	439	471
MTN019	IEL2B	Sveitarfélagið Hornafjörður	Iceland_Mountains	Iceland	245	0.782748	64.0379	-16.9991	6.29	0.3	5.14	878	3.1	2.9	24.2	3.347	9.6	-2.6	12.1	4.1	3.5	8.1	-0.6	1757	197	107	16	541	339	439	471
MTN020	IEL2C	Sveitarfélagið Hornafjörður	Iceland_Mountains	Iceland	246	0.785942	64.0364	-16.9978	6.4	0.43	7.08	938	3.1	2.9	24.2	3.347	9.6	-2.6	12.1	4.1	3.5	8.1	-0.6	1757	197	107	16	541	339	439	471
MTN018	IEL3A	Sveitarfélagið Hornafjörður	Iceland_Mountains	Iceland	110	0.351438	64.0499	-16.9983	6.3	0.2	3.76	820	3.8	3	24.4	3.353	10.3	-1.8	12.2	4.8	8.5	8.9	0.1	1536	183	98	17	494	306	385	394
MTN021	IEL3B	Sveitarfélagið Hornafjörður	Iceland_Mountains	Iceland	115	0.367412	64.0491	-16.9989	6.38	0.19	3.67	806	3.8	3	24.3	3.347	10.2	-1.9	12.2	4.8	4.1	8.8	0	1620	187	101	16	509	319	404	424
MTN022	IEL3C	Sveitarfélagið Hornafjörður	Iceland_Mountains	Iceland	109	0.348243	64.048	-17.0005	6.34	0.21	3.97	774	3.9	3	24.3	3.35	10.4	-1.7	12.2	4.9	4.3	9	0.2	1547	183	98	17	496	308	386	399
MTN118	TEL2A	Taygetos	Taygetos_Mountains	Greece	1601	0.867751	36.9523	22.3654	5.34	0.59	15.61	421	7.2	6.2	26.7	5.909	19.9	-3.2	23.1	2.2	15.1	16	-0.3	1008	205	6	82	585	20	36	374
MTN119	TEL2B	Taygetos	Taygetos_Mountains	Greece	1597	0.865583	36.9521	22.3655	5.6	0.35	8.76	411	7.2	6.2	26.7	5.909	19.9	-3.2	23.1	2.2	15.1	16	-0.3	1008	205	6	82	585	20	36	374
MTN120	TEL2C	Taygetos	Taygetos_Mountains	Greece	1596	0.865041	36.9525	22.3655	5.36	0.26	8.01	396	7.2	6.2	26.7	5.909	19.9	-3.2	23.1	2.2	15.1	16	-0.3	1008	205	6	82	585	20	36	374
MTN121	TEL3A	Taygetos	Taygetos_Mountains	Greece	1401	0.75935	36.9569	22.3698	5.8	0.17	4.37	378	8.8	6.2	26.7	5.943	21.6	-1.6	23.2	3.9	16.7	17.6	1.3	952	195	5	82	553	17	31	352
MTN122	TEL3B	Taygetos	Taygetos_Mountains	Greece	1405	0.761518	36.9573	22.3697	5.85	0.16	5.02	353	8.8	6.2	26.7	5.943	21.6	-1.6	23.2	3.9	16.7	17.6	1.3	952	195	5	82	553	17	31	352
MTN123	TEL3C	Taygetos	Taygetos_Mountains	Greece	1389	0.752846	36.9573	22.3701	5.83	0.18	5.94	350	8.8	6.2	26.7	5.943	21.6	-1.6	23.2	3.9	16.7	17.6	1.3	952	195	5	82	553	17	31	352
MTN124	TEL4A	Taygetos	Taygetos_Mountains	Greece	1200	0.650407	36.9616	22.3779	6.58	0.16	3.96	270	10.9	6.2	26.7	5.993	23.7	0.4	23.3	5.8	18.9	19.7	3.3	918	182	5	81	528	17	31	340
MTN125	TEL4B	Taygetos	Taygetos_Mountains	Greece	1198	0.649322	36.9617	22.3779	6.57	0.35	13.66	322	10.9	6.2	26.7	5.993	23.7	0.4	23.3	5.8	18.9	19.7	3.3	918	182	5	81	528	17	31	340
MTN126	TEL4C	Taygetos	Taygetos_Mountains	Greece	1212	0.656911	36.9613	22.378	6.58	0.18	5.48	279	10.9	6.2	26.7	5.993	23.7	0.4	23.3	5.8	18.9	19.7	3.3	918	182	5	81	528	17	31	340
MTN127	TEL5A	Taygetos	Taygetos_Mountains	Greece	1007	0.545799	36.9656	22.3814	6.28	0.3	5.7	481	10.9	6.2	26.7	5.993	23.7	0.4	23.3	5.8	18.9	19.7	3.3	918	182	5	81	528	17	31	340
MTN128	TEL5B	Taygetos	Taygetos_Mountains	Greece	1003	0.543631	36.9656	22.3823	7.01	0.96	22	745	10.9	6.2	26.7	5.993	23.7	0.4	23.3	5.8	18.9	19.7	3.3	918	182	5	81	528	17	31	340
MTN129	TEL5C	Taygetos	Taygetos_Mountains	Greece	1010	0.547425	36.9653	22.3831	7.32	0.61	12.94	726	10.9	6.2	26.7	5.993	23.7	0.4	23.3	5.8	18.9	19.7	3.3	918	182	5	81	528	17	31	340
MTN130	TEL6A	Taygetos	Taygetos_Mountains	Greece	823	0.44607	36.9637	22.4084	7.53	0.4	12.33	495	13	6.2	26.6	6.038	25.9	2.5	23.4	7.9	21.1	21.9	5.4	848	166	5	81	484	16	31	312
MTN131	TEL6B	Taygetos	Taygetos_Mountains	Greece	819	0.443902	36.9634	22.4079	7.67	0.48	12.52	538	12.6	6.2	26.6	6.024	25.4	2	23.4	7.5	20.6	21.4	4.9	864	170	5	81	494	16	31	318
MTN132	TEL6C	Taygetos	Taygetos_Mountains	Greece	827	0.448238	36.9633	22.4077	7.15	0.43	7.58	549	12.6	6.2	26.6	6.024	25.4	2	23.4	7.5	20.6	21.4	4.9	864	170	5	81	494	16	31	318
MTN166	TREL2A	Tromsø	Scandinavian_Mountains	Norway	297	0.61875	69.6325	18.9828	5.58	0.09	1.76	653	1.3	3.5	16.4	6.241	12.8	-8.6	21.4	3.2	2.7	10.4	-6.5	1184	151	58	26	423	191	274	310
MTN167	TREL2B	Tromsø	Scandinavian_Mountains	Norway	288	0.6	69.6331	18.9837	6.44	0.18	3.19	1019	0.7	3.5	16.5	6.244	12.2	-9.3	21.4	2.6	2.1	9.8	-7.1	1204	153	60	25	429	196	285	313
MTN168	TREL2C	Tromsø	Scandinavian_Mountains	Norway	292	0.608333	69.6328	18.9831	5.06	0.18	4.03	574	1.3	3.5	16.4	6.241	12.8	-8.6	21.4	3.2	2.7	10.4	-6.5	1184	151	58	26	423	191	274	310
MTN169	TREL3A	Tromsø	Scandinavian_Mountains	Norway	84	0.175	69.6397	18.9858	4.73	0.19	4.44	309	2.2	3.5	16.4	6.23	13.6	-7.8	21.4	4.1	3.5	11.3	-5.6	1117	143	56	25	400	183	266	286
MTN170	TREL3B	Tromsø	Scandinavian_Mountains	Norway	81	0.16875	69.6399	18.9859	5.92	0.25	4.58	528	2.2	3.5	16.4	6.23	13.6	-7.8	21.4	4.1	3.5	11.3	-5.6	1117	143	56	25	400	183	266	286
MTN171	TREL3C	Tromsø	Scandinavian_Mountains	Norway	77	0.160417	69.6397	18.9861	4.68	0.17	4.31	356	2.2	3.5	16.4	6.23	13.6	-7.8	21.4	4.1	3.5	11.3	-5.6	1117	143	56	25	400	183	266	286
MTN157	VAEL2A	Mosjøen	Scandinavian_Mountains	Norway	377	0.631491	65.8758	13.2578	4.25	2.22	46.76	1177	3.3	4.3	18.7	6.604	16	-7.3	23.3	-4.6	4.8	12.8	-5.1	1911	221	89	30	643	289	346	593
MTN158	VAEL2B	Mosjøen	Scandinavian_Mountains	Norway	369	0.61809	65.876	13.2581	4.23	0.61	16.03	488	3.3	4.3	18.7	6.604	16	-7.3	23.3	-4.6	4.8	12.8	-5.1	1911	221	89	30	643	289	346	593
MTN159	VAEL2C	Mosjøen	Scandinavian_Mountains	Norway	371	0.621441	65.8761	13.2575	4.29	0.64	15.06	531	3.3	4.3	18.7	6.604	16	-7.3	23.3	-4.6	4.8	12.8	-5.1	1911	221	89	30	643	289	346	593
MTN160	VAEL3A	Mosjøen	Scandinavian_Mountains	Norway	167	0.279732	65.8817	13.2244	4.21	0.52	16.86	484	4.4	4.3	18.6	6.594	17.1	-6.1	23.2	-3.5	5.9	13.9	-3.9	1552	180	72	30	518	235	280	479
MTN161	VAEL3B	Mosjøen	Scandinavian_Mountains	Norway	166	0.278057	65.8817	13.2247	4.27	0.85	25.72	623	4.4	4.3	18.6	6.594	17.1	-6.1	23.2	-3.5	5.9	13.9	-3.9	1552	180	72	30	518	235	280	479
MTN162	VAEL3C	Mosjøen	Scandinavian_Mountains	Norway	171	0.286432	65.8817	13.2253	4.27	0.17	6.46	160	4.1	4.3	18.6	6.594	16.8	-6.4	23.3	-3.7	5.6	13.6	-4.2	1667	193	78	30	559	253	302	513
MTN106	VEL2A	Vitosha	Rila_Rhodopes	Bulgaria	1607	0.867711	42.5994	23.2985	4.94	0.63	10.53	719	4.2	8.7	29	7.468	19.8	-10.4	30.2	11.2	6.6	14.4	-5.9	898	117	55	26	342	172	243	179
MTN107	VEL2B	Vitosha	Rila_Rhodopes	Bulgaria	1599	0.863391	42.5997	23.2987	4.83	0.4	6.54	687	4.2	8.7	29	7.468	19.8	-10.4	30.2	11.2	6.6	14.4	-5.9	898	117	55	26	342	172	243	179
MTN108	VEL2C	Vitosha	Rila_Rhodopes	Bulgaria	1569	0.847192	42.6002	23.2993	4.75	0.63	8.89	867	5.6	8.7	28.8	7.545	21.3	-9.1	30.3	12.7	8	15.8	-4.7	869	115	53	27	335	167	240	170
MTN109	VEL3A	Vitosha	Rila_Rhodopes	Bulgaria	1252	0.676026	42.6096	23.3035	5.18	0.37	5.56	353	7.4	8.7	28.5	7.645	23.2	-7.4	30.6	14.7	4.2	17.8	-3	810	109	49	28	315	152	231	155
MTN110	VEL3B	Vitosha	Rila_Rhodopes	Bulgaria	1252	0.676026	42.6096	23.3036	4.7	0.38	6.51	311	7.4	8.7	28.5	7.645	23.2	-7.4	30.6	14.7	4.2	17.8	-3	810	109	49	28	315	152	231	155
MTN111	VEL3C	Vitosha	Rila_Rhodopes	Bulgaria	1248	0.673866	42.6096	23.3041	5.31	0.34	5.65	415	7.4	8.7	28.5	7.645	23.2	-7.4	30.6	14.7	4.2	17.8	-3	810	109	49	28	315	152	231	155
MTN112	VEL4A	Vitosha	Rila_Rhodopes	Bulgaria	955	0.515659	42.6197	23.3045	5.53	0.3	6.4	421	8.7	8.7	28.4	7.719	24.6	-6.2	30.8	16.1	5.5	19.2	-1.8	780	107	47	29	307	146	224	148
MTN113	VEL4B	Vitosha	Rila_Rhodopes	Bulgaria	961	0.518898	42.6195	23.3047	5.74	0.31	6.52	496	8.7	8.7	28.4	7.719	24.6	-6.2	30.8	16.1	5.5	19.2	-1.8	780	107	47	29	307	146	224	148
MTN114	VEL4C	Vitosha	Rila_Rhodopes	Bulgaria	956	0.516199	42.6194	23.3051	5.22	0.19	3.6	341	8.7	8.7	28.4	7.719	24.6	-6.2	30.8	16.1	5.5	19.2	-1.8	780	107	47	29	307	146	224	148
