# Supplementary material for: Disentangling drivers behind fungal diversity gradients along altitude and latitude
Source: New Phytol. 2025 Feb 25;247(1):295–308. doi: 10.1111/nph.70012 (PMC12138170; doi:10.1111/nph.70012)
Supplement: Supplementary file 3 — Table S2 Summary of fungal species richness models estimated with different levels of sample coverage. [file NPH-247-295-s004.xlsx]

## Sheet: Information
New Phytologist Supporting Information
Article title: Disentangling drivers behind fungal diversity gradients along altitude and latitude
Authors: Florian Barbi*,†, Tijana Martinović*, Iñaki Odriozola, Antonin Machac, Andrea Moravcová, Camelia Algora, Dalibor Ballian, Sebastian Barthold, Vendula Brabcová, Sandra Awokunle Hollá, Zander Human, Hojka Kraigher, Jelena Lazarević, Clementine Lepinay, Lenka Mészárošová, Daniel Kumazawa Morais, Nikolai Nikolov, Ella Thoen, Vojtěch Tláskal, Tomáš Větrovský, Petr Baldrian, Petr Kohout† * The…
Article acceptance date: 22 January 2025

## Sheet: Normalized elevation
		LMM											GAMM					GLMM - Negative binomial distribution
n	n%	Dataset	Model	P_Value_Elevation	P_Value_Elevation_2	P_Value_Latitude	P_Value_Latitude_2	R2_m	R2_c	R2_Elevation	R2_Latitude		Dataset	P_Value_Elevation	P_Value_Latitude	R2		Dataset	Model	P_Value_Elevation	P_Value_Elevation_2	P_Value_Latitude	P_Value_Latitude_2	R2_m	R2_c	R2_Elevation	R2_Latitude	Theta value
159	100	FUNGI.OBS	sqrt(q0) ~ Elevation3 + Latitude + (1 | Plot) + (1 | Location)	0.0622178	NA	0.0715157	NA	0.0705562	0.50263	0.0249905	0.0546848		FUNGI.OBS	0.0516873935089684	0.0456601712273451	0.0736098040256106		FUNGI.OBS	Rq0 ~ Elevation3SC + LatitudeSC + (1 | Plot) + (1 | Location)	0.0759384	NA	0.0441207	NA	0.074827	0.493495	0.0228929	0.0620457	23.6339
98	61.7	FUNGI.99	sqrt(q0) ~ Elevation3 + Latitude + (1 | Plot) + (1 | Location)	0.117644	NA	0.124164	NA	0.0641863	0.553551	0.0161133	0.0540089		FUNGI.99	0.109230820757799	0.0916102444643526	0.0775968021397374		FUNGI.99	Rq0 ~ Elevation3SC + LatitudeSC + (1 | Plot) + (1 | Location)	0.131268	NA	0.0782248	NA	0.0729264	0.522845	0.0157482	0.0637848	17.9737
159	100	FUNGI.98	sqrt(q0) ~ Elevation3 + Latitude + (1 | Plot) + (1 | Location)	0.0370515	NA	0.14109	NA	0.056881	0.563195	0.0263763	0.0368669		FUNGI.98	0.0281513530664445	0.104269218912439	0.0780565190173523		FUNGI.98	Rq0 ~ Elevation3SC + LatitudeSC + (1 | Plot) + (1 | Location)	0.0551317	NA	0.102295	NA	0.0584623	0.526604	0.0223329	0.0432873	16.956
159	100	FUNGI.97	sqrt(q0) ~ Elevation3 + Latitude + (1 | Plot) + (1 | Location)	0.0368612	NA	0.253626	NA	0.0398938	0.544546	0.0267082	0.0169671		FUNGI.97	0.0278913017941174	0.211924502256806	0.0596781924607619		FUNGI.97	Rq0 ~ Elevation3SC + LatitudeSC + (1 | Plot) + (1 | Location)	0.0577206	NA	0.227702	NA	0.037227	0.509758	0.0220931	0.019714	15.1728
159	100	FUNGI.96	sqrt(q0) ~ Elevation3 + Latitude + (1 | Plot) + (1 | Location)	0.0411039	NA	0.375363	NA	0.031088	0.535161	0.0259631	0.00679852		FUNGI.96	0.0314340954843938	0.334343020528976	0.0497524737164294		FUNGI.96	Rq0 ~ Elevation3SC + LatitudeSC + (1 | Plot) + (1 | Location)	0.0672683	NA	0.369362	NA	0.0267233	0.503131	0.0209458	0.00832654	13.9496
159	100	FUNGI.95	sqrt(q0) ~ Elevation3 + Latitude + (1 | Plot) + (1 | Location)	0.0468508	NA	0.494797	NA	0.0265216	0.529736	0.0250583	0.00145623		FUNGI.95	0.0363006841875255	0.457399629280585	0.044135216381382		FUNGI.95	Rq0 ~ Elevation3SC + LatitudeSC + (1 | Plot) + (1 | Location)	0.0768106	NA	0.509736	NA	0.0215642	0.499553	0.0199748	0.00254511	12.9955
159	100	FUNGI.94	sqrt(q0) ~ Elevation3 + Latitude + (1 | Plot) + (1 | Location)	0.0538593	NA	0.606043	NA	0.0242089	0.526151	0.0240697	0		FUNGI.94	0.0423106152565013	0.573521056061658	0.0407167273702945		FUNGI.94	Rq0 ~ Elevation3SC + LatitudeSC + (1 | Plot) + (1 | Location)	0.0875198	NA	0.63902	NA	0.0192267	0.497035	0.0191015	0	12.1951
159	100	FUNGI.93	sqrt(q0) ~ Elevation3 + Latitude + (1 | Plot) + (1 | Location)	0.0617697	NA	0.707444	NA	0.0231644	0.523412	0.0230679	0		FUNGI.93	0.0491700439829861	0.680147208600913	0.0385491715123985		FUNGI.93	Rq0 ~ Elevation3SC + LatitudeSC + (1 | Plot) + (1 | Location)	0.0992072	NA	0.751972	NA	0.0183064	0.493123	0.0181779	0	11.4814
159	100	FUNGI.92	sqrt(q0) ~ Elevation3 + Latitude + (1 | Plot) + (1 | Location)	0.0698658	NA	0.798171	NA	0.0229281	0.520831	0.0221529	0		FUNGI.92	0.056248325367329	0.775945904011778	0.0372371911252859		FUNGI.92	Rq0 ~ Elevation3SC + LatitudeSC + (1 | Plot) + (1 | Location)	0.110763	NA	0.851083	NA	0.0183805	0.493052	0.0174714	0	10.9968
159	100	FUNGI.91	sqrt(q0) ~ Elevation3 + Latitude + (1 | Plot) + (1 | Location)	0.0776741	NA	0.878658	NA	0.02321	0.517598	0.0213506	0		FUNGI.91	0.0631177323914848	0.861122409535694	0.0365095250381109		FUNGI.91	Rq0 ~ Elevation3SC + LatitudeSC + (1 | Plot) + (1 | Location)	0.120739	NA	0.936603	NA	0.0190107	0.490691	0.016911	0	10.5277
159	100	FUNGI.90	sqrt(q0) ~ Elevation3 + Latitude + (1 | Plot) + (1 | Location)	0.0851041	NA	0.949074	NA	0.0237789	0.513899	0.0206379	0		FUNGI.90	0.0696869859273571	0.935725850949931	0.0361258678602547		FUNGI.90	Rq0 ~ Elevation3SC + LatitudeSC + (1 | Plot) + (1 | Location)	0.132168	NA	0.988224	NA	0.0198626	0.490993	0.0163504	0.000151402	10.1314
		LMM											GAMM					GLMM - Negative binomial distribution
n	n%	Dataset	Model	P_Value_Elevation	P_Value_Elevation_2	P_Value_Latitude	P_Value_Latitude_2	R2_m	R2_c	R2_Elevation	R2_Latitude		Dataset	P_Value_Elevation	P_Value_Latitude	R2		Dataset	mode	Elevation p-value	Elevation. 2 p-value	Latitude p-value	Latitude. 2 p-value	R2_m	R2_c	R2 Elevation	R2 Latitude	Theta value
159	100	ECM.OBS	sqrt(q0) ~ poly(Elevation3, 2) + Latitude + (1 | Plot) + (1 | Location)	0.000611152	0.0125491	0.161839	NA	0.105786	0.642815	0.0821685	0.0281022		ECM.OBS	0.000651713814786292	0.11400845873823	0.0896805576120255		ECM.OBS	Rq0 ~ poly(Elevation3SC, 2) + LatitudeSC + (1 | Plot) + (1 | Location)	0.000217027	0.00297635	0.151421	NA	0.115899	0.59559	0.0968062	0.0270744	10.453
157	98.8	ECM.99	sqrt(q0) ~ poly(Elevation3, 2) + Latitude + (1 | Plot) + (1 | Location)	0.00288867	0.00510933	0.118498	NA	0.128413	0.604642	0.0979232	0.0399337		ECM.99	0.000461031616806551	0.0736803929174739	0.128761673947327		ECM.99	Rq0 ~ poly(Elevation3SC, 2) + LatitudeSC + (1 | Plot) + (1 | Location)	0.00138979	0.000942424	0.0872426	NA	0.146412	0.599289	0.114382	0.046154	10.9877
158	99.4	ECM.98	sqrt(q0) ~ poly(Elevation3, 2) + Latitude + (1 | Plot) + (1 | Location)	0.00328859	0.00357043	0.172405	NA	0.11698	0.574383	0.0963607	0.0265333		ECM.98	0.000414073946175042	0.117964357206385	0.112880785724995		ECM.98	Rq0 ~ poly(Elevation3SC, 2) + LatitudeSC + (1 | Plot) + (1 | Location)	0.00158102	0.000666799	0.141224	NA	0.133916	0.567065	0.112095	0.030717	11.0099
158	99.4	ECM.97	sqrt(q0) ~ poly(Elevation3, 2) + Latitude + (1 | Plot) + (1 | Location)	0.00505678	0.00360032	0.215188	NA	0.10609	0.543573	0.0903245	0.0203999		ECM.97	0.000645009163344978	0.155179924804199	0.099107746592192		ECM.97	Rq0 ~ poly(Elevation3SC, 2) + LatitudeSC + (1 | Plot) + (1 | Location)	0.00236727	0.000588607	0.183824	NA	0.124442	0.535536	0.107711	0.0238173	10.8782
158	99.4	ECM.96	sqrt(q0) ~ poly(Elevation3, 2) + Latitude + (1 | Plot) + (1 | Location)	0.00847648	0.00435576	0.258826	NA	0.0960295	0.517446	0.0838135	0.0159339		ECM.96	0.00124900729320371	0.193491325318156	0.0871800913797358		ECM.96	Rq0 ~ poly(Elevation3SC, 2) + LatitudeSC + (1 | Plot) + (1 | Location)	0.00473904	0.000758704	0.239555	NA	0.112772	0.509362	0.100357	0.017896	10.8266
158	99.4	ECM.95	sqrt(q0) ~ poly(Elevation3, 2) + Latitude + (1 | Plot) + (1 | Location)	0.0134448	0.00591798	0.302528	NA	0.0869706	0.498197	0.0774755	0.0125125		ECM.95	0.00248014375392547	0.232159651460499	0.0770334904290094		ECM.95	Rq0 ~ poly(Elevation3SC, 2) + LatitudeSC + (1 | Plot) + (1 | Location)	0.00690025	0.00133622	0.274585	NA	0.102091	0.484245	0.0918785	0.0148021	10.4033
159	100	ECM.94	sqrt(q0) ~ poly(Elevation3, 2) + Latitude + (1 | Plot) + (1 | Location)	0.0167076	0.00696145	0.354809	NA	0.0805321	0.482162	0.0739989	0.00866361		ECM.94	0.00373798294511635	0.280596856561593	0.0707313606390492		ECM.94	Rq0 ~ poly(Elevation3SC, 2) + LatitudeSC + (1 | Plot) + (1 | Location)	0.00813767	0.00130164	0.341795	NA	0.0973059	0.467391	0.0908581	0.00978796	9.82793
159	100	ECM.93	sqrt(q0) ~ poly(Elevation3, 2) + Latitude + (1 | Plot) + (1 | Location)	0.0241093	0.00959884	0.399859	NA	0.0730163	0.46945	0.0680351	0.00662859		ECM.93	0.0117796348280729	0.321635532014385	0.0623570409895484		ECM.93	Rq0 ~ poly(Elevation3SC, 2) + LatitudeSC + (1 | Plot) + (1 | Location)	0.0153188	0.00242702	0.409461	NA	0.0871803	0.462505	0.0826634	0.00700384	9.8083
159	100	ECM.92	sqrt(q0) ~ poly(Elevation3, 2) + Latitude + (1 | Plot) + (1 | Location)	0.0328021	0.0125777	0.443256	NA	0.0665272	0.455829	0.0627562	0.00501276		ECM.92	0.0245613167829107	0.361292917794362	0.0549183979365283		ECM.92	Rq0 ~ poly(Elevation3SC, 2) + LatitudeSC + (1 | Plot) + (1 | Location)	0.0196154	0.00260731	0.454247	NA	0.0817839	0.440408	0.0783317	0.00539962	9.25855
159	100	ECM.91	sqrt(q0) ~ poly(Elevation3, 2) + Latitude + (1 | Plot) + (1 | Location)	0.0422518	0.0155331	0.487962	NA	0.0611297	0.443467	0.0583818	0.00360482		ECM.91	0.0404249263980266	0.402550060404738	0.0486125944427751		ECM.91	Rq0 ~ poly(Elevation3SC, 2) + LatitudeSC + (1 | Plot) + (1 | Location)	0.0336051	0.0048813	0.499465	NA	0.0722026	0.426976	0.0694203	0.00432079	8.74464
159	100	ECM.90	sqrt(q0) ~ poly(Elevation3, 2) + Latitude + (1 | Plot) + (1 | Location)	0.0519099	0.018968	0.523322	NA	0.0567077	0.430582	0.0546241	0.00269135		ECM.90	0.0595424577041059	0.434195634903662	0.0428609332776293		ECM.90	Rq0 ~ poly(Elevation3SC, 2) + LatitudeSC + (1 | Plot) + (1 | Location)	0.0333782	0.00490256	0.542554	NA	0.069999	0.410766	0.0681382	0.00298576	8.65266
		LMM											GAMM					GLMM - Negative binomial distribution
n	n%	Dataset	Model	P_Value_Elevation	P_Value_Elevation_2	P_Value_Latitude	P_Value_Latitude_2	R2_m	R2_c	R2_Elevation	R2_Latitude		Dataset	P_Value_Elevation	P_Value_Latitude	R2		Dataset	mode	Elevation p-value	Elevation. 2 p-value	Latitude p-value	Latitude. 2 p-value	R2_m	R2_c	R2 Elevation	R2 Latitude	Theta value
159	100	SAP.OBS	sqrt(q0) ~ Elevation3 + Latitude + (1 | Plot) + (1 | Location)	0.0893239	NA	0.0199875	NA	0.131541	0.638104	0.0197947	0.120979		SAP.OBS	0.0783296336202468	0.00810431824277774	0.136694670899817		SAP.OBS	Rq0 ~ Elevation3SC + LatitudeSC + (1 | Plot) + (1 | Location)	0.12342	NA	0.00757707	NA	0.142245	0.633003	0.0168773	0.134926	25.2057
81	51	SAP.99	sqrt(q0) ~ Elevation3 + Latitude + (1 | Plot) + (1 | Location)	0.468549	NA	0.170093	NA	0.0589934	0.544876	0.00401997	0.0569152		SAP.99	0.421529943548451	0.129066993147279	0.0493509299874538		SAP.99	Rq0 ~ Elevation3SC + LatitudeSC + (1 | Plot) + (1 | Location)	0.419707	NA	0.0769213	NA	0.0846272	0.471667	0.00505143	0.0825729	11.6747
155	97.5	SAP.98	sqrt(q0) ~ Elevation3 + Latitude + (1 | Plot) + (1 | Location)	0.0950392	NA	0.12905	NA	0.0514755	0.476672	0.0170889	0.0404883		SAP.98	0.0795287125980593	0.0933772556592087	0.0628804941255754		SAP.98	Rq0 ~ Elevation3SC + LatitudeSC + (1 | Plot) + (1 | Location)	0.0856526	NA	0.073021	NA	0.0608432	0.423675	0.0174826	0.050978	11.643
159	100	SAP.97	sqrt(q0) ~ Elevation3 + Latitude + (1 | Plot) + (1 | Location)	0.0424243	NA	0.191907	NA	0.0415888	0.435753	0.0226159	0.0234276		SAP.97	0.0327818506754661	0.151584030748458	0.0510171775956086		SAP.97	Rq0 ~ Elevation3SC + LatitudeSC + (1 | Plot) + (1 | Location)	0.0270809	NA	0.120934	NA	0.0500839	0.392984	0.0252411	0.0309687	10.303
159	100	SAP.96	sqrt(q0) ~ Elevation3 + Latitude + (1 | Plot) + (1 | Location)	0.0407568	NA	0.310616	NA	0.0307602	0.431418	0.0224636	0.0105585		SAP.96	0.0312670784541624	0.268623224329464	0.0418200573154365		SAP.96	Rq0 ~ Elevation3SC + LatitudeSC + (1 | Plot) + (1 | Location)	0.0233958	NA	0.234074	NA	0.0368292	0.392228	0.0257846	0.0148068	9.81575
159	100	SAP.95	sqrt(q0) ~ Elevation3 + Latitude + (1 | Plot) + (1 | Location)	0.0391609	NA	0.430312	NA	0.025698	0.435638	0.0226684	0.00351236		SAP.95	0.0298506964029837	0.391410498259066	0.0385779412098463		SAP.95	Rq0 ~ Elevation3SC + LatitudeSC + (1 | Plot) + (1 | Location)	0.0224145	NA	0.359002	NA	0.0297059	0.39826	0.0254272	0.00609079	9.60026
159	100	SAP.94	sqrt(q0) ~ Elevation3 + Latitude + (1 | Plot) + (1 | Location)	0.0362927	NA	0.541617	NA	0.0240487	0.440033	0.0233916	0		SAP.94	0.0273606330642164	0.507882206987282	0.0387734154390427		SAP.94	Rq0 ~ Elevation3SC + LatitudeSC + (1 | Plot) + (1 | Location)	0.0196706	NA	0.469166	NA	0.0274183	0.40193	0.0262148	0.00151931	9.35678
159	100	SAP.93	sqrt(q0) ~ Elevation3 + Latitude + (1 | Plot) + (1 | Location)	0.0332414	NA	0.642247	NA	0.0243605	0.442662	0.0243595	0		SAP.93	0.0247456909133268	0.614301832878079	0.0407533923691774		SAP.93	Rq0 ~ Elevation3SC + LatitudeSC + (1 | Plot) + (1 | Location)	0.0208529	NA	0.575273	NA	0.0265719	0.415194	0.0264777	0	9.40595
159	100	SAP.92	sqrt(q0) ~ Elevation3 + Latitude + (1 | Plot) + (1 | Location)	0.0311795	NA	0.735607	NA	0.0255369	0.443017	0.0251302	0		SAP.92	0.0229887442780165	0.713617098626298	0.043238391100635		SAP.92	Rq0 ~ Elevation3SC + LatitudeSC + (1 | Plot) + (1 | Location)	0.0204226	NA	0.672341	NA	0.0273681	0.419404	0.0272083	0	9.18482
159	100	SAP.91	sqrt(q0) ~ Elevation3 + Latitude + (1 | Plot) + (1 | Location)	0.029871	NA	0.822477	NA	0.027179	0.441664	0.0256795	0		SAP.91	0.0218800870660883	0.806347486618376	0.0458295300115042		SAP.91	Rq0 ~ Elevation3SC + LatitudeSC + (1 | Plot) + (1 | Location)	0.0196946	NA	0.767928	NA	0.0287868	0.418518	0.0277025	0	8.87821
159	100	SAP.90	sqrt(q0) ~ Elevation3 + Latitude + (1 | Plot) + (1 | Location)	0.0296973	NA	0.902943	NA	0.0288096	0.438517	0.0258071	0		SAP.90	0.0217193620490899	0.892404431402	0.0480257439333633		SAP.90	Rq0 ~ Elevation3SC + LatitudeSC + (1 | Plot) + (1 | Location)	0.0176651	NA	0.838528	NA	0.0310625	0.41722	0.0287048	0	8.76287
		LMM											GAMM					GLMM - Negative binomial distribution
n	n%	Dataset	Model	P_Value_Elevation	P_Value_Elevation_2	P_Value_Latitude	P_Value_Latitude_2	R2_m	R2_c	R2_Elevation	R2_Latitude		Dataset	P_Value_Elevation	P_Value_Latitude	R2		Dataset	mode	Elevation p-value	Elevation. 2 p-value	Latitude p-value	Latitude. 2 p-value	R2_m	R2_c	R2 Elevation	R2 Latitude	Theta value
159	100	REND.OBS	sqrt(q0) ~ Elevation3 + Latitude + (1 | Plot) + (1 | Location)	0.199043	NA	0.000800395	NA	0.230579	0.709426	0.0118158	0.225391		REND.OBS	0.204412056411771	5.87887657884645e-05	0.22776413320787		REND.OBS	Rq0 ~ Elevation3SC + LatitudeSC + (1 | Plot) + (1 | Location)	0.221515	NA	2.35742e-05	NA	0.248244	0.674821	0.0135681	0.243462	29.8365
23	14.5	REND.99	sqrt(q0) ~ poly(Elevation3, 2) + poly(Latitude, 2) + (1 | Plot) + (1 | Location)	0.700445	0.176736	0.37332	0.194657	0.268799	0.633103	0.0888911	0.171505		REND.99	0.37572065136761	0.161156108429699	0.00694092788152323		REND.99	Rq0 ~ poly(Elevation3SC, 2) + poly(LatitudeSC, 2) + (1 | Plot) + (1 | Location)	0.567151	0.0888769	0.172141	0.0271161	0.426752	0.658499	0.107968	0.263964	13.5221
49	30.9	REND.98	sqrt(q0) ~ Elevation3 + Latitude + (1 | Plot) + (1 | Location)	0.537104	NA	0.0727975	NA	0.115939	0.336178	0.0043057	0.115529		REND.98	0.490945737637069	0.046216710169632	0.0740935391792463		REND.98	Rq0 ~ Elevation3SC + poly(LatitudeSC, 2) + (1 | Plot) + (1 | Location)	0.432369	NA	0.0146701	0.0543341	0.239661	0.313513	0.0102747	0.238931	7.19925
49	30.9	REND.97	sqrt(q0) ~ Elevation3 + poly(Latitude, 2) + (1 | Plot) + (1 | Location)	0.519457	NA	0.0528589	0.169947	0.178506	0.300691	0.00455291	0.177878		REND.97	0.480201024254904	0.0429922109534083	0.0743358144194033		REND.97	Rq0 ~ Elevation3SC + poly(LatitudeSC, 2) + (1 | Plot) + (1 | Location)	0.369599	NA	0.0102298	0.0197751	0.258969	0.289512	0.012587	0.258279	6.91454
49	30.9	REND.96	sqrt(q0) ~ Elevation3 + poly(Latitude, 2) + (1 | Plot) + (1 | Location)	0.49844	NA	0.0436825	0.144109	0.18355	0.273749	0.00512169	0.182584		REND.96	0.467420569926539	0.0363267396835587	0.0792832773488038		REND.96	Rq0 ~ Elevation3SC + poly(LatitudeSC, 2) + (1 | Plot) + (1 | Location)	0.370585	NA	0.00826081	0.0118555	0.267741	0.276822	0.0131963	0.26644	6.91224
49	30.9	REND.95	sqrt(q0) ~ Elevation3 + poly(Latitude, 2) + (1 | Plot) + (1 | Location)	0.480482	NA	0.0358243	0.125117	0.186749	0.248837	0.00574933	0.185201		REND.95	0.458098949792752	0.0304605884796521	0.0842962910553907		REND.95	Rq0 ~ Elevation3SC + poly(LatitudeSC, 2) + (1 | Plot) + (1 | Location)	0.291117	NA	0.0040363	0.0122044	0.282615	0.287136	0.0175835	0.281986	6.51358
121	76.2	REND.94	sqrt(q0) ~ Elevation3 + poly(Latitude, 2) + (1 | Plot) + (1 | Location)	0.158534	NA	0.00388427	0.0609492	0.19928	0.374908	0.0131162	0.191444		REND.94	0.123732718702969	0.00160357347854351	0.1172727299737		REND.94	Rq0 ~ Elevation3SC + poly(LatitudeSC, 2) + (1 | Plot) + (1 | Location)	0.104894	NA	3.8032e-05	0.00489558	0.25883	0.364422	0.0180155	0.245849	13.2212
121	76.2	REND.93	sqrt(q0) ~ Elevation3 + poly(Latitude, 2) + (1 | Plot) + (1 | Location)	0.181953	NA	0.00267773	0.0530993	0.208649	0.367506	0.0114245	0.202326		REND.93	0.142286051342533	0.000974230186028491	0.127537997079015		REND.93	Rq0 ~ Elevation3SC + poly(LatitudeSC, 2) + (1 | Plot) + (1 | Location)	0.121826	NA	4.33931e-06	0.00206047	0.281749	0.368342	0.0169505	0.270416	13.3875
121	76.2	REND.92	sqrt(q0) ~ Elevation3 + poly(Latitude, 2) + (1 | Plot) + (1 | Location)	0.206066	NA	0.00190854	0.0486849	0.212279	0.351565	0.00981418	0.207277		REND.92	0.16143065261366	0.000619425371405469	0.134612264428507		REND.92	Rq0 ~ Elevation3SC + poly(LatitudeSC, 2) + (1 | Plot) + (1 | Location)	0.138624	NA	3.16879e-06	0.0012012	0.278715	0.349885	0.0165949	0.268867	13.1862
123	77.4	REND.91	sqrt(q0) ~ Elevation3 + poly(Latitude, 2) + (1 | Plot) + (1 | Location)	0.355565	NA	0.00101505	0.0338977	0.210582	0.316447	0.0039857	0.209093		REND.91	0.318759490872167	0.000469304149170513	0.185270941495642		REND.91	Rq0 ~ Elevation3SC + poly(LatitudeSC, 2) + (1 | Plot) + (1 | Location)	0.342685	NA	6.85583e-07	0.000282564	0.293301	0.345871	0.00651563	0.291021	12.2669
127	79.9	REND.90	sqrt(q0) ~ Elevation3 + poly(Latitude, 2) + (1 | Plot) + (1 | Location)	0.429128	NA	0.000895076	0.0293241	0.208773	0.30523	0.0021807	0.208226		REND.90	0.398523603392065	0.000176685998403536	0.188863665889537		REND.90	Rq0 ~ Elevation3SC + poly(LatitudeSC, 2) + (1 | Plot) + (1 | Location)	0.391371	NA	1.97202e-06	0.000305182	0.273728	0.321934	0.00527651	0.272454	12.0707

## Sheet: Raw elevation
		LMM											GAMM					GLMM - Negative binomial distribution
n	n%	Dataset	Model	P_Value_Elevation	P_Value_Elevation_2	P_Value_Latitude	P_Value_Latitude_2	R2_m	R2_c	R2_Elevation	R2_Latitude		Dataset	P_Value_Elevation	P_Value_Latitude	R2		Dataset	Model	P_Value_Elevation	P_Value_Elevation_2	P_Value_Latitude	P_Value_Latitude_2	R2_m	R2_c	R2_Elevation	R2_Latitude	Theta value
159	100	FUNGI.OBS	sqrt(q0) ~ Elevation + Latitude + (1|Plot) + (1|Location)	0.104303855183889	NA	0.0413814451774246	NA	0.0652064487485665	0.515435897556522	0.0196407457828232	0.0607087142229113		FUNGI.OBS	0.0968943356077311	0.0283892066107734	0.0473805527670474		FUNGI.OBS	Rq0 ~ElevationSCT + LatitudeSCT + (1 | Plot) + (1 | Location)	0.156975	NA	0.035194	NA	0.0675646	0.503717	0.015628	0.0663319	23.6694
98	61.7	FUNGI.99	sqrt(q0) ~ Elevation + Latitude + (1|Plot) + (1|Location)	0.211199976328976	NA	0.0918936386366788	NA	0.0571352626975039	0.565623200713172	0.00906227702263753	0.0542607607031485		FUNGI.99	0.209763388885258	0.0724303706954742	0.0436086473505553		FUNGI.99	Rq0 ~ElevationSCT + LatitudeSCT + (1 | Plot) + (1 | Location)	0.268576	NA	0.0709566	NA	0.0646624	0.534504	0.00748425	0.0637362	17.9566
159	100	FUNGI.98	sqrt(q0) ~ Elevation + Latitude + (1|Plot) + (1|Location)	0.0343785954298044	NA	0.0534564083351726	NA	0.0576718937325125	0.579029846223108	0.027167186091539	0.0377243086538536		FUNGI.98	0.0278382797534642	0.0357729514289375	0.0472657826334401		FUNGI.98	Rq0 ~ElevationSCT + LatitudeSCT + (1 | Plot) + (1 | Location)	0.0669773	NA	0.0471479	NA	0.0568113	0.540146	0.020682	0.0462431	16.9737
159	100	FUNGI.97	sqrt(q0) ~ Elevation + Latitude + (1|Plot) + (1|Location)	0.0328153076218388	NA	0.095393491621792	NA	0.0414009263866779	0.561564187096975	0.0282153376231254	0.016520000386313		FUNGI.97	0.0264565173909903	0.0723427290198178	0.0281037839853445		FUNGI.97	Rq0 ~ElevationSCT + LatitudeSCT + (1 | Plot) + (1 | Location)	0.0654348	NA	0.102342	NA	0.0363361	0.524189	0.0212022	0.0215702	15.1861
159	100	FUNGI.96	sqrt(q0) ~ Elevation + Latitude + (1|Plot) + (1|Location)	0.0363953442097421	NA	0.147070370947668	NA	0.0327570740062784	0.552393708383537	0.0276321407910261	0.00515799346608789		FUNGI.96	0.029715302070102	0.120474695771558	0.0184433866185963		FUNGI.96	Rq0 ~ElevationSCT + LatitudeSCT + (1 | Plot) + (1 | Location)	0.0735562	NA	0.172872	NA	0.026113	0.517534	0.0203356	0.00886937	13.9604
159	100	FUNGI.95	sqrt(q0) ~ Elevation + Latitude + (1|Plot) + (1|Location)	0.0419359862686958	NA	0.204024874600894	NA	0.0280878985415293	0.546764354513726	0.0266245676496811	0		FUNGI.95	0.0347908774800917	0.175677122569456	0.0134982572893892		FUNGI.95	Rq0 ~ElevationSCT + LatitudeSCT + (1 | Plot) + (1 | Location)	0.0819856	NA	0.248745	NA	0.0210681	0.513674	0.0194787	0.00173586	13.004
159	100	FUNGI.94	sqrt(q0) ~ Elevation + Latitude + (1|Plot) + (1|Location)	0.0491842952926448	NA	0.263669807588185	NA	0.0255313663627454	0.542689157267288	0.0253921114693882	0		FUNGI.94	0.0414920860825547	0.234933366498405	0.0110751155051383		FUNGI.94	Rq0 ~ElevationSCT + LatitudeSCT + (1 | Plot) + (1 | Location)	0.0938877	NA	0.327875	NA	0.0185326	0.510672	0.0184074	0	12.2021
159	100	FUNGI.93	sqrt(q0) ~ Elevation + Latitude + (1|Plot) + (1|Location)	0.0576943904474534	NA	0.324066143793058	NA	0.0241919821966811	0.539326724885444	0.024095542846088	0		FUNGI.93	0.0494338712637895	0.295880296794058	0.0100854117804196		FUNGI.93	Rq0 ~ElevationSCT + LatitudeSCT + (1 | Plot) + (1 | Location)	0.106301	NA	0.402932	NA	0.0174816	0.506195	0.0173532	0	11.4866
159	100	FUNGI.92	sqrt(q0) ~ Elevation + Latitude + (1|Plot) + (1|Location)	0.0667371182928164	NA	0.382910074150547	NA	0.0236510106236004	0.536074997278849	0.0228757245066989	0		FUNGI.92	0.0579355898782688	0.355868576297541	0.0100027564891564		FUNGI.92	Rq0 ~ElevationSCT + LatitudeSCT + (1 | Plot) + (1 | Location)	0.120797	NA	0.475894	NA	0.0172587	0.505419	0.0163495	0	11.0012
159	100	FUNGI.91	sqrt(q0) ~ Elevation + Latitude + (1|Plot) + (1|Location)	0.0755876683295397	NA	0.438420270588207	NA	0.0236637949881705	0.532212226027571	0.0218043977316833	0		FUNGI.91	0.0663052951773663	0.412824749438878	0.010497063667843		FUNGI.91	Rq0 ~ElevationSCT + LatitudeSCT + (1 | Plot) + (1 | Location)	0.131524	NA	0.538803	NA	0.0177868	0.502511	0.0156871	0	10.5312
159	100	FUNGI.90	sqrt(q0) ~ Elevation + Latitude + (1|Plot) + (1|Location)	0.0839264561450412	NA	0.489378835607745	NA	0.0240231566986058	0.527942595335154	0.0208821326572526	0		FUNGI.90	0.0742264222123851	0.465328194473203	0.0113052676134422		FUNGI.90	Rq0 ~ElevationSCT + LatitudeSCT + (1 | Plot) + (1 | Location)	0.145921	NA	0.600819	NA	0.018406	0.502147	0.0148938	0	10.1343
		LMM											GAMM					GLMM - Negative binomial distribution
n	n%	Dataset	Model	P_Value_Elevation	P_Value_Elevation_2	P_Value_Latitude	P_Value_Latitude_2	R2_m	R2_c	R2_Elevation	R2_Latitude		Dataset	P_Value_Elevation	P_Value_Latitude	R2		Dataset	mode	Elevation p-value	Elevation. 2 p-value	Latitude p-value	Latitude. 2 p-value	R2_m	R2_c	R2 Elevation	R2 Latitude	Theta value
159	100	ECM.OBS	sqrt(q0) ~ poly(Elevation, 2) + Latitude + (1|Plot) + (1|Location)	0.019342713642121	0.0595468560871096	0.131020281747287	NA	0.106837155611738	0.677124885584062	0.083219973138812	0.025068577873804		ECM.OBS	3.62385287133726e-05	0.00759625373921657	0.0221877822803409		ECM.OBS	Rq0 ~poly(ElevationSCT, 2) + LatitudeSCT + (1 | Plot) + (1 | Location)	0.0302951	0.0232041	0.177634	NA	0.116349	0.639073	0.0972566	0.0215769	10.8296
157	98.8	ECM.99	sqrt(q0) ~ poly(Elevation, 2) + Latitude + (1|Plot) + (1|Location)	0.0582312158106287	0.0498842664111529	0.148396332695418	NA	0.120101409129997	0.645811447169217	0.0896120783376282	0.0321342461812659		ECM.99	0.000493811632583441	0.00488258347326709	0.0647103393086098		ECM.99	Rq0 ~poly(ElevationSCT, 2) + LatitudeSCT + (1 | Plot) + (1 | Location)	0.0749816	0.0260801	0.166395	NA	0.13292	0.646022	0.100891	0.0324948	11.3999
158	99.4	ECM.98	sqrt(q0) ~ poly(Elevation, 2) + Latitude + (1|Plot) + (1|Location)	0.0655056486229463	0.0279699313801697	0.218047685934869	NA	0.114715044113226	0.618645174436651	0.0940960979618198	0.0202858490781989		ECM.98	0.00137737525341175	0.0599776861701221	0.069633004388491		ECM.98	Rq0 ~poly(ElevationSCT, 2) + LatitudeSCT + (1 | Plot) + (1 | Location)	0.079384	0.0135245	0.243818	NA	0.128486	0.617342	0.106665	0.0206261	11.3788
158	99.4	ECM.97	sqrt(q0) ~ poly(Elevation, 2) + Latitude + (1|Plot) + (1|Location)	0.0902562897106131	0.0217529603086682	0.28829808828918	NA	0.10700636617214	0.589514435458229	0.0912408353743141	0.0146386753352006		ECM.97	0.000245384042118157	0.105047429244918	0.0632201135061516		ECM.97	Rq0 ~poly(ElevationSCT, 2) + LatitudeSCT + (1 | Plot) + (1 | Location)	0.105935	0.00991011	0.32234	NA	0.121755	0.588674	0.105024	0.0148057	11.2485
158	99.4	ECM.96	sqrt(q0) ~ poly(Elevation, 2) + Latitude + (1|Plot) + (1|Location)	0.126159543059699	0.0194915742092597	0.365460107059461	NA	0.0995488353090063	0.564524405098303	0.0873328680580734	0.0104660043349545		ECM.96	0.000444483391574602	0.14605063192119	0.0570744735812032		ECM.96	Rq0 ~poly(ElevationSCT, 2) + LatitudeSCT + (1 | Plot) + (1 | Location)	0.151906	0.00872946	0.422467	NA	0.113465	0.563128	0.101049	0.00991871	11.1876
158	99.4	ECM.95	sqrt(q0) ~ poly(Elevation, 2) + Latitude + (1|Plot) + (1|Location)	0.162496038144441	0.0198348587076351	0.435663832621967	NA	0.0928328714566123	0.545621952568511	0.0833377719409657	0.00748284819182017		ECM.95	0.0014518105032415	0.172259454978683	0.0521410118446928		ECM.95	Rq0 ~poly(ElevationSCT, 2) + LatitudeSCT + (1 | Plot) + (1 | Location)	0.173266	0.0111278	0.464225	NA	0.104441	0.53779	0.0942292	0.00790507	10.7483
159	100	ECM.94	sqrt(q0) ~ poly(Elevation, 2) + Latitude + (1|Plot) + (1|Location)	0.183223118774296	0.0191799193229505	0.504709116841277	NA	0.0883862940644112	0.53000715648532	0.0818531101293437	0.00460695875988359		ECM.94	0.00129146871397656	0.216416207350081	0.0502606557681138		ECM.94	Rq0 ~poly(ElevationSCT, 2) + LatitudeSCT + (1 | Plot) + (1 | Location)	0.188152	0.00964025	0.549143	NA	0.101752	0.522739	0.095304	0.00459088	10.1521
159	100	ECM.93	sqrt(q0) ~ poly(Elevation, 2) + Latitude + (1|Plot) + (1|Location)	0.220936056528298	0.0211292490998381	0.568538645329794	NA	0.0824115305049986	0.516776349767607	0.0774302783342979	0.00304794355708198		ECM.93	0.00629772576587884	0.23124103181617	0.0460218923957579		ECM.93	Rq0 ~poly(ElevationSCT, 2) + LatitudeSCT + (1 | Plot) + (1 | Location)	0.246953	0.0106533	0.650644	NA	0.0950431	0.517907	0.0905262	0.00263444	10.1333
159	100	ECM.92	sqrt(q0) ~ poly(Elevation, 2) + Latitude + (1|Plot) + (1|Location)	0.257996181814986	0.0230077477192936	0.628013799279208	NA	0.0771691018491496	0.502570389256571	0.0733980991609436	0.00188588380582319		ECM.92	0.00626406917908257	0.0547821790709677	0.0331112667011515		ECM.92	Rq0 ~poly(ElevationSCT, 2) + LatitudeSCT + (1 | Plot) + (1 | Location)	0.280721	0.0109834	0.709653	NA	0.0896088	0.495681	0.0861565	0.00172315	9.56164
159	100	ECM.91	sqrt(q0) ~ poly(Elevation, 2) + Latitude + (1|Plot) + (1|Location)	0.295168617660232	0.0245701882804665	0.687605092214767	NA	0.0726678344835277	0.489435965609683	0.0699199047977834	0.000953925911449549		ECM.91	0.0319646831127324	0.247220604076759	0.0391519380685241		ECM.91	Rq0 ~poly(ElevationSCT, 2) + LatitudeSCT + (1 | Plot) + (1 | Location)	0.351057	0.0125709	0.786715	NA	0.0832181	0.482625	0.0804358	0.00102016	9.02706
159	100	ECM.90	sqrt(q0) ~ poly(Elevation, 2) + Latitude + (1|Plot) + (1|Location)	0.324764729375299	0.0271246939744054	0.730443586444604	NA	0.0687487166931375	0.47570114255116	0.0666651294066755	0.000415292351367183		ECM.90	0.0111493609716988	0.0817439467009	0.0284614765741379		ECM.90	Rq0 ~poly(ElevationSCT, 2) + LatitudeSCT + (1 | Plot) + (1 | Location)	0.36003	0.0140089	0.825266	NA	0.0791855	0.465639	0.0773247	0.000517506	8.92592
		LMM											GAMM					GLMM - Negative binomial distribution
n	n%	Dataset	Model	P_Value_Elevation	P_Value_Elevation_2	P_Value_Latitude	P_Value_Latitude_2	R2_m	R2_c	R2_Elevation	R2_Latitude		Dataset	P_Value_Elevation	P_Value_Latitude	R2		Dataset	mode	Elevation p-value	Elevation. 2 p-value	Latitude p-value	Latitude. 2 p-value	R2_m	R2_c	R2 Elevation	R2 Latitude	Theta value
159	100	SAP.OBS	sqrt(q0) ~ Elevation + Latitude + (1|Plot) + (1|Location)	0.114073831200119	NA	0.010778512111018	NA	0.130644723672713	0.641569449857947	0.0188981920846196	0.128794564240493		SAP.OBS	0.103726279490765	0.00509451858432231	0.131496847175779		SAP.OBS	Rq0 ~ElevationSCT + LatitudeSCT + (1 | Plot) + (1 | Location)	0.182759	NA	0.00664276	NA	0.14001	0.634899	0.0146415	0.139986	25.24
81	51	SAP.99	sqrt(q0) ~ Elevation + Latitude + (1|Plot) + (1|Location)	0.438367889209192	NA	0.141661271786787	NA	0.0595883025961047	0.551131465714421	0.00461487725183235	0.0595537581732544		SAP.99	0.41128491708317	0.112737701732669	0.0290902541799093		SAP.99	Rq0 ~ElevationSCT + LatitudeSCT + (1 | Plot) + (1 | Location)	0.392974	NA	0.0674928	NA	0.0855728	0.484494	0.00599698	0.0854802	11.7796
155	97.5	SAP.98	sqrt(q0) ~ Elevation + Latitude + (1|Plot) + (1|Location)	0.0839115389732992	NA	0.0611654674600994	NA	0.0533817000075757	0.490598047264498	0.0189951700664687	0.0447073535945983		SAP.98	0.0740132207298524	0.0425481211252732	0.0423977492439871		SAP.98	Rq0 ~ElevationSCT + LatitudeSCT + (1 | Plot) + (1 | Location)	0.081437	NA	0.034723	NA	0.0622255	0.43689	0.0188648	0.056022	11.6235
159	100	SAP.97	sqrt(q0) ~ Elevation + Latitude + (1|Plot) + (1|Location)	0.0393845391362617	NA	0.0763958030014986	NA	0.0424203702428251	0.456818185924098	0.0234474975140938	0.0241179023915753		SAP.97	0.0328949932821965	0.0554761888222062	0.0232645521879584		SAP.97	Rq0 ~ElevationSCT + LatitudeSCT + (1 | Plot) + (1 | Location)	0.0288314	NA	0.0433422	NA	0.0498173	0.421822	0.0249745	0.0316453	10.4213
159	100	SAP.96	sqrt(q0) ~ Elevation + Latitude + (1|Plot) + (1|Location)	0.042086483766415	NA	0.131044938175556	NA	0.0308068193670854	0.453609243097552	0.0225101968313155	0.00962986080618165		SAP.96	0.0354512093775593	0.105152742917952	0.0117998631062852		SAP.96	Rq0 ~ElevationSCT + LatitudeSCT + (1 | Plot) + (1 | Location)	0.0271958	NA	0.0873117	NA	0.035892	0.422744	0.0248474	0.0132873	9.92542
159	100	SAP.95	sqrt(q0) ~ Elevation + Latitude + (1|Plot) + (1|Location)	0.0453866105628322	NA	0.192072464719868	NA	0.0247645812844145	0.458139261688293	0.0217349003063555	0.00116686702798323		SAP.95	0.0385475878904928	0.163817240926688	0.00693957453150729		SAP.95	Rq0 ~ElevationSCT + LatitudeSCT + (1 | Plot) + (1 | Location)	0.0279119	NA	0.142938	NA	0.0282096	0.428972	0.0239309	0.00261614	9.70001
159	100	SAP.94	sqrt(q0) ~ Elevation + Latitude + (1|Plot) + (1|Location)	0.0465491141322373	NA	0.251117849337557	NA	0.0221458574192535	0.462772125589804	0.0214887511722366	0		SAP.94	0.0396501662146428	0.222466720074409	0.0056886539952975		SAP.94	Rq0 ~ElevationSCT + LatitudeSCT + (1 | Plot) + (1 | Location)	0.0266493	NA	0.194344	NA	0.0249606	0.430958	0.023757	0	9.41188
159	100	SAP.93	sqrt(q0) ~ Elevation + Latitude + (1|Plot) + (1|Location)	0.046845269603881	NA	0.306423055719186	NA	0.0214710723732037	0.465577533142695	0.0214700220443314	0		SAP.93	0.0399238637134497	0.278490929999259	0.00643277499998429		SAP.93	Rq0 ~ElevationSCT + LatitudeSCT + (1 | Plot) + (1 | Location)	0.029901	NA	0.251441	NA	0.0233805	0.44056	0.0232863	0	9.40025
159	100	SAP.92	sqrt(q0) ~ Elevation + Latitude + (1|Plot) + (1|Location)	0.0476167977327102	NA	0.360674848262212	NA	0.02174697009804	0.465930161865597	0.0213402664368044	0		SAP.92	0.0406418173839638	0.33412633084187	0.00820222749862753		SAP.92	Rq0 ~ElevationSCT + LatitudeSCT + (1 | Plot) + (1 | Location)	0.0331284	NA	0.308959	NA	0.0229563	0.444494	0.0227965	0	9.18186
159	100	SAP.91	sqrt(q0) ~ Elevation + Latitude + (1|Plot) + (1|Location)	0.0489455243913268	NA	0.414480953423961	NA	0.0225718936508441	0.4644054217988	0.0210724070547702	0		SAP.91	0.0418777348384903	0.389736362168148	0.0105534117941559		SAP.91	Rq0 ~ElevationSCT + LatitudeSCT + (1 | Plot) + (1 | Location)	0.0335969	NA	0.362572	NA	0.0237533	0.443633	0.022669	0	8.87668
159	100	SAP.90	sqrt(q0) ~ Elevation + Latitude + (1|Plot) + (1|Location)	0.0514360483998212	NA	0.468801417484168	NA	0.023548710423813	0.460914219758555	0.0205462796901111	0		SAP.90	0.04419546645709	0.446147836657055	0.0130421352962414		SAP.90	Rq0 ~ElevationSCT + LatitudeSCT + (1 | Plot) + (1 | Location)	0.0331109	NA	0.404213	NA	0.0251175	0.442404	0.0227598	0	8.762
		LMM											GAMM					GLMM - Negative binomial distribution
n	n%	Dataset	Model	P_Value_Elevation	P_Value_Elevation_2	P_Value_Latitude	P_Value_Latitude_2	R2_m	R2_c	R2_Elevation	R2_Latitude		Dataset	P_Value_Elevation	P_Value_Latitude	R2		Dataset	mode	Elevation p-value	Elevation. 2 p-value	Latitude p-value	Latitude. 2 p-value	R2_m	R2_c	R2 Elevation	R2 Latitude	Theta value
159	100	REND.OBS	sqrt(q0) ~ Elevation + Latitude + (1|Plot) + (1|Location)	0.031317715262047	NA	0.0001074781882239	NA	0.264274202285086	0.707224637261699	0.0455107453617296	0.262329273449298		REND.OBS	0.0257849691737805	1.47181176269884e-05	0.26547890969819		REND.OBS	Rq0 ~ElevationSCT + LatitudeSCT + (1 | Plot) + (1 | Location)	0.024899	NA	5.27026e-06	NA	0.283807	0.671008	0.0491305	0.276979	29.7968
23	14.5	REND.99	sqrt(q0) ~ Elevation + Latitude + (1|Plot) + (1|Location)	0.259813941131398	NA	0.148227691057093	NA	0.130360953242153	0.556086764293591	0.061763302039816	0.127115429087635		REND.99	0.135852821904471	0.0626365471445581	0.132155145383489		REND.99	Rq0 ~ElevationSCT + poly(LatitudeSCT, 2) + (1 | Plot) + (1 | Location)	0.116419	NA	0.0304728	0.0299876	0.416353	0.416353	0.0975692	0.398612	6.52149
49	30.9	REND.98	sqrt(q0) ~ Elevation + poly(Latitude, 2) + (1|Plot) + (1|Location)	0.227535086274466	NA	0.0367242413655423	0.244592843050447	0.192460435619366	0.309338168606371	0.0298454864903196	0.177806632333062		REND.98	0.118055661964088	0.01502890615052	0.136536718738508		REND.98	Rq0 ~ElevationSCT + poly(LatitudeSCT, 2) + (1 | Plot) + (1 | Location)	0.0364772	NA	0.00209886	0.0328894	0.293827	0.293827	0.0644415	0.27465	6.85743
49	30.9	REND.97	sqrt(q0) ~ Elevation + poly(Latitude, 2) + (1|Plot) + (1|Location)	0.244475389775811	NA	0.0388452756037794	0.169898866480975	0.199460353069643	0.274441196180502	0.0255070529604613	0.179792599787223		REND.97	0.150526841890344	0.0197424938298263	0.123432458743875		REND.97	Rq0 ~ElevationSCT + poly(LatitudeSCT, 2) + (1 | Plot) + (1 | Location)	0.0612562	NA	0.0035249	0.0214224	0.297808	0.297808	0.0514265	0.273308	7.08817
49	30.9	REND.96	sqrt(q0) ~ Elevation + poly(Latitude, 2) + (1|Plot) + (1|Location)	0.23169176671358	NA	0.0344182682613847	0.145761134539808	0.203572517042516	0.248896489874819	0.0251445643903992	0.180074863807128		REND.96	0.133325660118841	0.0154553398644809	0.123613406640331		REND.96	Rq0 ~ElevationSCT + poly(LatitudeSCT, 2) + (1 | Plot) + (1 | Location)	0.07186	NA	0.003704	0.0187594	0.304835	0.304835	0.0502904	0.279008	7.45629
49	30.9	REND.95	sqrt(q0) ~ Elevation + poly(Latitude, 2) + (1|Plot) + (1|Location)	0.205374779257738	NA	0.0282428419240775	0.127352806971733	0.207701035764359	0.225315683803742	0.0267008803082319	0.181041020739908		REND.95	0.109133889223029	0.0106760001892539	0.125128407517428		REND.95	Rq0 ~ElevationSCT + poly(LatitudeSCT, 2) + (1 | Plot) + (1 | Location)	0.05657	NA	0.0020488	0.0217085	0.321572	0.321572	0.0565408	0.291984	7.15044
121	76.2	REND.94	sqrt(q0) ~ Elevation + poly(Latitude, 2) + (1|Plot) + (1|Location)	0.0565889920012701	NA	0.0009467800362347	0.0604701659053286	0.21746471015781	0.374631033593431	0.0313005780037995	0.217446159866499		REND.94	0.0406972796370959	0.000507307202712748	0.143409417127659		REND.94	Rq0 ~ElevationSCT + poly(LatitudeSCT, 2) + (1 | Plot) + (1 | Location)	0.0142533	NA	1.05529e-05	0.00345878	0.291746	0.366658	0.0509308	0.290768	13.128
121	76.2	REND.93	sqrt(q0) ~ Elevation + poly(Latitude, 2) + (1|Plot) + (1|Location)	0.0678790716162826	NA	0.000739048360400687	0.0519448671714552	0.22550736374592	0.365916292249021	0.0282833748027432	0.224849423659389		REND.93	0.0497846411560451	0.000396528178842726	0.152466930490137		REND.93	Rq0 ~ElevationSCT + poly(LatitudeSCT, 2) + (1 | Plot) + (1 | Location)	0.0158383	NA	2.00826e-06	0.000661107	0.315867	0.369846	0.051068	0.315846	13.1585
121	76.2	REND.92	sqrt(q0) ~ Elevation + poly(Latitude, 2) + (1|Plot) + (1|Location)	0.0795636784498481	NA	0.000607370391723424	0.0470329240846956	0.227868925457025	0.348801354933627	0.025404099917175	0.22564902709954		REND.92	0.059348209134238	0.000326051220207957	0.158101797789513		REND.92	Rq0 ~ElevationSCT + poly(LatitudeSCT, 2) + (1 | Plot) + (1 | Location)	0.0221028	NA	3.70529e-06	0.000635396	0.308798	0.354026	0.0466782	0.308079	13.0762
123	77.4	REND.91	sqrt(q0) ~ Elevation + poly(Latitude, 2) + (1|Plot) + (1|Location)	0.13568497982317	NA	0.00060188758303099	0.0314191205255589	0.223147617849473	0.312344958131176	0.0165513030901049	0.211724341060855		REND.91	0.109860974619383	0.000269364583715737	0.202947033038775		REND.91	Rq0 ~ElevationSCT + poly(LatitudeSCT, 2) + (1 | Plot) + (1 | Location)	0.0569279	NA	4.48146e-06	0.000246035	0.319619	0.346437	0.0328328	0.308923	11.8482
127	79.9	REND.90	sqrt(q0) ~ Elevation + poly(Latitude, 2) + (1|Plot) + (1|Location)	0.193572733025879	NA	0.000792637675789457	0.0273975526123415	0.218321506202744	0.303751979200532	0.0117295906602813	0.202999506175428		REND.90	0.166163689460204	9.55694458130707e-05	0.201329023675108		REND.90	Rq0 ~ElevationSCT + poly(LatitudeSCT, 2) + (1 | Plot) + (1 | Location)	0.0694917	NA	1.06731e-05	0.000242969	0.298729	0.3219	0.030277	0.287541	11.6696
