# Supplementary material for: Disentangling drivers behind fungal diversity gradients along altitude and latitude
Source: New Phytol. 2025 Feb 25;247(1):295–308. doi: 10.1111/nph.70012 (PMC12138170; doi:10.1111/nph.70012)
Supplement: Supplementary file 4 — Table S3 Summary of fungal species richness models estimated with different levels of sample coverage and using an interaction term between elevation and latitude. Please note: Wiley is not responsible for the content or functionality of any Supporting Information supplied by the authors. Any queries (other than missing material) should be directed to the New Phytologist Central Office. [file NPH-247-295-s002.xlsx]

## Sheet: Information
New Phytologist Supporting Information
Article title: Disentangling drivers behind fungal diversity gradients along altitude and latitude
Authors: Florian Barbi*,†, Tijana Martinović*, Iñaki Odriozola, Antonin Machac, Andrea Moravcová, Camelia Algora, Dalibor Ballian, Sebastian Barthold, Vendula Brabcová, Sandra Awokunle Hollá, Zander Human, Hojka Kraigher, Jelena Lazarević, Clementine Lepinay, Lenka Mészárošová, Daniel Kumazawa Morais, Nikolai Nikolov, Ella Thoen, Vojtěch Tláskal, Tomáš Větrovský, Petr Baldrian, Petr Kohout† * The…
Article acceptance date: 22 January 2025

## Sheet: Normalized Elevation
		LMM													GAMM						GLMM - Negative binomial distribution
n	n%	Dataset	Model	P_Value_Elevation3	P_Value_Elevation3_2	P_Value_Latitude	P_Value_Latitude_2	P_Value_Elevation3:Latitude	P_Value_Elevation3_2:Latitude	P_Value_Elevation3:Latitude_2	P_Value_Elevation3_2:Latitude_2	R2_m	R2_c		Dataset	P_Value_Elevation3	P_Value_Latitude	P_Value_Interaction	R2		Dataset	Model	P_Value_Elevation3	P_Value_Elevation3_2	P_Value_Latitude	P_Value_Latitude_2	P_Value_Elevation3:Latitude	P_Value_Elevation3_2:Latitude	P_Value_Elevation3:Latitude_2	P_Value_Elevation3_2:Latitude_2	R2m	R2c	Theta value
159	100	FUNGI.OBS	sqrt(q0) ~ Elevation3 * Latitude + (1 | Plot) + (1 | Location)	0.275355898969502	NA	0.0946661972802969	NA	0.455571517272227	NA	NA	NA	0.0746248761100282	0.505928985008077		FUNGI.OBS	0.752509305108082	0.101451670657697	0.438825975080675	0.0745287784219575		FUNGI.OBS	Rq0 ~ Elevation3SCT * LatitudeSCT + (1 | Plot) + (1 | Location)	0.061393	NA	0.0592271	NA	0.540553	NA	NA	NA	0.0779744	0.492757	23.6318
98	61.7	FUNGI.99	sqrt(q0) ~ Elevation3 * Latitude + (1 | Plot) + (1 | Location)	0.213361409474863	NA	0.0787983043987298	NA	0.33743313790568	NA	NA	NA	0.0707842532734864	0.548745167645709		FUNGI.99	0.0613820908523892	0.581819312735541	0.322363439247261	0.0897101759458235		FUNGI.99	Rq0 ~ Elevation3SCT * LatitudeSCT + (1 | Plot) + (1 | Location)	0.0896145	NA	0.10277	NA	0.324554	NA	NA	NA	0.0813683	0.520102	18.0745
159	100	FUNGI.98	sqrt(q0) ~ Elevation3 * Latitude + (1 | Plot) + (1 | Location)	0.0516177190482475	NA	0.0297493381037902	NA	0.113477325723915	NA	NA	NA	0.072129168821847	0.562552003640059		FUNGI.98	0.75702715502467	0.264870540682067	0.097254612116609	0.0956070701277776		FUNGI.98	Rq0 ~ Elevation3SCT * LatitudeSCT + (1 | Plot) + (1 | Location)	0.0243963	NA	0.15424	NA	0.124843	NA	NA	NA	0.0730197	0.522303	16.9261
159	100	FUNGI.97	sqrt(q0) ~ Elevation3 * Latitude + (1 | Plot) + (1 | Location)	0.0443754457094473	NA	0.0446320297630659	NA	0.0993522842353965	NA	NA	NA	0.0570124371764057	0.544050134474259		FUNGI.97	0.714587968620704	0.47763540358107	0.0839218184685664	0.0789047594908718		FUNGI.97	Rq0 ~ Elevation3SCT * LatitudeSCT + (1 | Plot) + (1 | Location)	0.0239666	NA	0.328934	NA	0.10352	NA	NA	NA	0.0539487	0.505233	15.1373
159	100	FUNGI.96	sqrt(q0) ~ Elevation3 * Latitude + (1 | Plot) + (1 | Location)	0.0436341510050709	NA	0.0625135921638488	NA	0.0961284207301993	NA	NA	NA	0.0491281802161456	0.534849323298955		FUNGI.96	0.685765274459494	0.678719453361614	0.0808255111683829	0.0696513486259421		FUNGI.96	Rq0 ~ Elevation3SCT * LatitudeSCT + (1 | Plot) + (1 | Location)	0.0278475	NA	0.512723	NA	0.0956674	NA	NA	NA	0.0446608	0.498764	13.9143
159	100	FUNGI.95	sqrt(q0) ~ Elevation3 * Latitude + (1 | Plot) + (1 | Location)	0.0451990551675646	NA	0.0821435257842687	NA	0.0970445680347892	NA	NA	NA	0.0450561581982214	0.529629732807772		FUNGI.95	0.666753706839459	0.853016692671929	0.0816756596021148	0.0642429054081101		FUNGI.95	Rq0 ~ Elevation3SCT * LatitudeSCT + (1 | Plot) + (1 | Location)	0.0320306	NA	0.684453	NA	0.0911007	NA	NA	NA	0.040421	0.495346	12.9609
159	100	FUNGI.94	sqrt(q0) ~ Elevation3 * Latitude + (1 | Plot) + (1 | Location)	0.0486656483950419	NA	0.103733906084212	NA	0.101258983377681	NA	NA	NA	0.0428605860264315	0.526292416392849		FUNGI.94	0.656453115155982	0.996943218559768	0.085575789332091	0.060578361337862		FUNGI.94	Rq0 ~ Elevation3SCT * LatitudeSCT + (1 | Plot) + (1 | Location)	0.0377981	NA	0.832485	NA	0.0942183	NA	NA	NA	0.0382373	0.493032	12.1611
159	100	FUNGI.93	sqrt(q0) ~ Elevation3 * Latitude + (1 | Plot) + (1 | Location)	0.0533252179112442	NA	0.126777043128051	NA	0.107370591488571	NA	NA	NA	0.0416991251913795	0.523835377110152		FUNGI.93	0.651489428600956	0.88515172004901	0.0913146667559452	0.0578754711487224		FUNGI.93	Rq0 ~ Elevation3SCT * LatitudeSCT + (1 | Plot) + (1 | Location)	0.0444004	NA	0.95589	NA	0.0978129	NA	NA	NA	0.0372918	0.489292	11.4471
159	100	FUNGI.92	sqrt(q0) ~ Elevation3 * Latitude + (1 | Plot) + (1 | Location)	0.0585472583266521	NA	0.150361896228637	NA	0.114331528309802	NA	NA	NA	0.0412202535692664	0.52154623867286		FUNGI.92	0.650196339773729	0.788818858856451	0.0979081100274795	0.0558650631355768		FUNGI.92	Rq0 ~ Elevation3SCT * LatitudeSCT + (1 | Plot) + (1 | Location)	0.0518191	NA	0.941965	NA	0.106192	NA	NA	NA	0.0369856	0.489435	10.9628
159	100	FUNGI.91	sqrt(q0) ~ Elevation3 * Latitude + (1 | Plot) + (1 | Location)	0.0633906838747109	NA	0.172753802797254	NA	0.120582330849209	NA	NA	NA	0.0412763638308923	0.518600560254707		FUNGI.91	0.648844047493691	0.708615679846553	0.10395513490971	0.0544533932596256		FUNGI.91	Rq0 ~ Elevation3SCT * LatitudeSCT + (1 | Plot) + (1 | Location)	0.0579357	NA	0.854608	NA	0.109715	NA	NA	NA	0.0376074	0.487214	10.4937
159	100	FUNGI.90	sqrt(q0) ~ Elevation3 * Latitude + (1 | Plot) + (1 | Location)	0.067436243091725	NA	0.192805895801059	NA	0.125478033171999	NA	NA	NA	0.0416887331090277	0.515191556498971		FUNGI.90	0.645565870956536	0.641567902237696	0.108615326199147	0.053447167643538		FUNGI.90	Rq0 ~ Elevation3SCT * LatitudeSCT + (1 | Plot) + (1 | Location)	0.0658031	NA	0.781364	NA	0.11758	NA	NA	NA	0.0381283	0.487693	10.0978
		LMM													GAMM						GLMM - Negative binomial distribution
n	n%	Dataset	Model	P_Value_Elevation3	P_Value_Elevation3_2	P_Value_Latitude	P_Value_Latitude_2	P_Value_Elevation3:Latitude	P_Value_Elevation3_2:Latitude	P_Value_Elevation3:Latitude_2	P_Value_Elevation3_2:Latitude_2	R2_m	R2_c		Dataset	P_Value_Elevation3	P_Value_Latitude	P_Value_Interaction	R2		Dataset	mode	P_Value_Elevation3	P_Value_Elevation3_2	P_Value_Latitude	P_Value_Latitude_2	P_Value_Elevation3:Latitude	P_Value_Elevation3_2:Latitude	P_Value_Elevation3:Latitude_2	P_Value_Elevation3_2:Latitude_2	R2m	R2c	Theta value
159	100	ECM.OBS	sqrt(q0) ~ Elevation3 * Latitude + (1 | Plot) + (1 | Location)	0.00843478355484567	NA	0.0123493008104643	NA	0.0414653826135988	NA	NA	NA	0.103080692288459	0.648136027177931		ECM.OBS	0.975088550036782	0.283193864364886	0.0317428383902365	0.0927952469687684		ECM.OBS	Rq0 ~ poly(Elevation3SCT, 2) * LatitudeSCT + (1 | Plot) + (1 | Location)	0.0040696	0.0496508	0.207252	NA	0.295018	0.380095	NA	NA	0.125255	0.597247	10.6259
157	98.8	ECM.99	sqrt(q0) ~ poly(Elevation3, 2) * Latitude + (1 | Plot) + (1 | Location)	0.104263527769261	0.159102622961281	0.176030260062385	NA	0.203654365519798	0.274988046320941	NA	NA	0.141589410670522	0.60651680976843		ECM.99	0.594197644556111	0.28225792038134	0.0130217013497502	0.129077749056181		ECM.99	Rq0 ~ poly(Elevation3SCT, 2) * LatitudeSCT + (1 | Plot) + (1 | Location)	0.0181046	0.0295373	0.147527	NA	0.145974	0.183387	NA	NA	0.166509	0.600029	11.1497
158	99.4	ECM.98	sqrt(q0) ~ poly(Elevation3, 2) * Latitude + (1 | Plot) + (1 | Location)	0.0778412150590188	0.102122753984697	0.265299434589103	NA	0.150908886980934	0.189011796048208	NA	NA	0.133752866144962	0.576309925103933		ECM.98	0.490778790417533	0.418176208289344	0.00826939442878372	0.110036844806461		ECM.98	Rq0 ~ poly(Elevation3SCT, 2) * LatitudeSCT + (1 | Plot) + (1 | Location)	0.0213058	0.0252397	0.246602	NA	0.0943417	0.118352	NA	NA	0.158497	0.569145	11.1989
158	99.4	ECM.97	sqrt(q0) ~ poly(Elevation3, 2) * Latitude + (1 | Plot) + (1 | Location)	0.0765585197751355	0.0768221570086465	0.331992789286749	NA	0.139254273447346	0.146614943450476	NA	NA	0.124349026102201	0.545727024386326		ECM.97	0.445001705647374	0.504857554912011	0.00826750869836235	0.0931447255990889		ECM.97	Rq0 ~ poly(Elevation3SCT, 2) * LatitudeSCT + (1 | Plot) + (1 | Location)	0.0335095	0.0197208	0.31455	NA	0.0939983	0.085537	NA	NA	0.149954	0.538126	11.0711
158	99.4	ECM.96	sqrt(q0) ~ poly(Elevation3, 2) * Latitude + (1 | Plot) + (1 | Location)	0.0801529303993226	0.064918476475797	0.398890984225655	NA	0.135533624938643	0.123775290335168	NA	NA	0.115429019581828	0.52005938368737		ECM.96	0.414225633189357	0.584845061261208	0.00943060031333137	0.0796368590410826		ECM.96	Rq0 ~ poly(Elevation3SCT, 2) * LatitudeSCT + (1 | Plot) + (1 | Location)	0.0585428	0.0207953	0.400433	NA	0.092311	0.0684469	NA	NA	0.139803	0.511451	11.0203
158	99.4	ECM.95	sqrt(q0) ~ poly(Elevation3, 2) * Latitude + (1 | Plot) + (1 | Location)	0.0814457723355279	0.060779756883718	0.465738347172901	NA	0.129840468967081	0.112323766984527	NA	NA	0.107537128527012	0.501421653167457		ECM.95	0.390824798572646	0.660081339461167	0.0108118014365859	0.0696669608892182		ECM.95	Rq0 ~ poly(Elevation3SCT, 2) * LatitudeSCT + (1 | Plot) + (1 | Location)	0.0764623	0.0281223	0.452024	NA	0.0928232	0.0637698	NA	NA	0.129255	0.486304	10.5906
159	100	ECM.94	sqrt(q0) ~ poly(Elevation3, 2) * Latitude + (1 | Plot) + (1 | Location)	0.0760776119096781	0.0551988140066137	0.550860853617289	NA	0.118024267576424	0.100125544416704	NA	NA	0.102544664916051	0.486129944436591		ECM.94	0.367728111145006	0.755389783586474	0.0107652399532299	0.0641872854416048		ECM.94	Rq0 ~ poly(Elevation3SCT, 2) * LatitudeSCT + (1 | Plot) + (1 | Location)	0.0864439	0.0277464	0.563234	NA	0.0783473	0.0532885	NA	NA	0.126274	0.470586	10.0007
159	100	ECM.93	sqrt(q0) ~ poly(Elevation3, 2) * Latitude + (1 | Plot) + (1 | Location)	0.0780627975267032	0.0553493382893946	0.615559148817711	NA	0.115476568439145	0.0963263883676835	NA	NA	0.0957402000478043	0.473989202807793		ECM.93	0.355897826234008	0.818928023573903	0.0126023512531931	0.0568424766688809		ECM.93	Rq0 ~ poly(Elevation3SCT, 2) * LatitudeSCT + (1 | Plot) + (1 | Location)	0.131344	0.0384999	0.6556	NA	0.0820111	0.0516097	NA	NA	0.11682	0.465937	9.98501
159	100	ECM.92	sqrt(q0) ~ poly(Elevation3, 2) * Latitude + (1 | Plot) + (1 | Location)	0.0795139486316831	0.0549744441207578	0.676528780548737	NA	0.112815462140756	0.0923603157960733	NA	NA	0.0898992512958898	0.460735744113433		ECM.92	0.345196543325244	0.876757089181269	0.014404602458311	0.0506162753361309		ECM.92	Rq0 ~ poly(Elevation3SCT, 2) * LatitudeSCT + (1 | Plot) + (1 | Location)	0.152967	0.039679	0.711437	NA	0.0825094	0.0507763	NA	NA	0.110818	0.443111	9.41301
159	100	ECM.91	sqrt(q0) ~ poly(Elevation3, 2) * Latitude + (1 | Plot) + (1 | Location)	0.0821569406755339	0.0562970286861475	0.735230000926659	NA	0.112660945905119	0.0918672660530953	NA	NA	0.0847145182618437	0.44849021088021		ECM.91	0.33650776651269	0.932973641242071	0.0161828146770159	0.0455522033802894		ECM.91	Rq0 ~ poly(Elevation3SCT, 2) * LatitudeSCT + (1 | Plot) + (1 | Location)	0.216613	0.0557993	0.771489	NA	0.0848259	0.0489086	NA	NA	0.101921	0.429427	8.88859
159	100	ECM.90	sqrt(q0) ~ poly(Elevation3, 2) * Latitude + (1 | Plot) + (1 | Location)	0.0849954223067527	0.0599035306784008	0.780539874371377	NA	0.113623787367645	0.0948146735095561	NA	NA	0.0801707848521632	0.43596821497357		ECM.90	0.331398656951783	0.975595535156684	0.0180493939780383	0.041106538306425		ECM.90	Rq0 ~ poly(Elevation3SCT, 2) * LatitudeSCT + (1 | Plot) + (1 | Location)	0.222874	0.0508454	0.812214	NA	0.103828	0.0521366	NA	NA	0.097348	0.412546	8.77817
		LMM													GAMM						GLMM - Negative binomial distribution
n	n%	Dataset	Model	P_Value_Elevation3	P_Value_Elevation3_2	P_Value_Latitude	P_Value_Latitude_2	P_Value_Elevation3:Latitude	P_Value_Elevation3_2:Latitude	P_Value_Elevation3:Latitude_2	P_Value_Elevation3_2:Latitude_2	R2_m	R2_c		Dataset	P_Value_Elevation3	P_Value_Latitude	P_Value_Interaction	R2		Dataset	mode	P_Value_Elevation3	P_Value_Elevation3_2	P_Value_Latitude	P_Value_Latitude_2	P_Value_Elevation3:Latitude	P_Value_Elevation3_2:Latitude	P_Value_Elevation3:Latitude_2	P_Value_Elevation3_2:Latitude_2	R2m	R2c	Theta value
159	100	SAP.OBS	sqrt(q0) ~ Elevation3 * Latitude + (1 | Plot) + (1 | Location)	0.542630757104089	NA	0.0857791081241257	NA	0.77341864474135	NA	NA	NA	0.131500576075795	0.640738244809837		SAP.OBS	0.529282959665118	0.0149436122196868	0.767237459082334	0.132252316267953		SAP.OBS	Rq0 ~ Elevation3SCT * LatitudeSCT + (1 | Plot) + (1 | Location)	0.128878	NA	0.00858544	NA	0.945739	NA	NA	NA	0.142331	0.632998	25.2067
81	51	SAP.99	sqrt(q0) ~ Elevation3 * Latitude + (1 | Plot) + (1 | Location)	0.38827346285568	NA	0.156719518748112	NA	0.465212493484972	NA	NA	NA	0.0646608745404422	0.542913624099197		SAP.99	0.833739779668252	0.482692477882361	0.00417259851078045	0.332112924020045		SAP.99	Rq0 ~ Elevation3SCT * LatitudeSCT + (1 | Plot) + (1 | Location)	0.315482	NA	0.117368	NA	0.338655	NA	NA	NA	0.0966886	0.472258	11.7676
155	97.5	SAP.98	sqrt(q0) ~ Elevation3 * Latitude + (1 | Plot) + (1 | Location)	0.178173745351499	NA	0.073654296065603	NA	0.295144391746392	NA	NA	NA	0.0581404072608012	0.476199689669718		SAP.98	0.96349229173722	0.20393225257214	0.273143689856494	0.0729144035993858		SAP.98	Rq0 ~ Elevation3SCT * LatitudeSCT + (1 | Plot) + (1 | Location)	0.0496304	NA	0.103919	NA	0.258552	NA	NA	NA	0.0692224	0.416513	11.564
159	100	SAP.97	sqrt(q0) ~ Elevation3 * Latitude + (1 | Plot) + (1 | Location)	0.209433863214966	NA	0.127562660308403	NA	0.377605750543789	NA	NA	NA	0.0464933456528469	0.43571493539618		SAP.97	0.778338881123606	0.26502596181787	0.355444814106753	0.0569174987551124		SAP.97	Rq0 ~ Elevation3SCT * LatitudeSCT + (1 | Plot) + (1 | Location)	0.0177583	NA	0.157625	NA	0.325916	NA	NA	NA	0.0562894	0.392946	10.3534
159	100	SAP.96	sqrt(q0) ~ Elevation3 * Latitude + (1 | Plot) + (1 | Location)	0.249114662087445	NA	0.211407593230268	NA	0.439328745900282	NA	NA	NA	0.034639110396729	0.431813780058882		SAP.96	0.697972736906841	0.406962076201736	0.417660166635705	0.0458259312741294		SAP.96	Rq0 ~ Elevation3SCT * LatitudeSCT + (1 | Plot) + (1 | Location)	0.0160087	NA	0.287438	NA	0.369284	NA	NA	NA	0.0418798	0.392088	9.85688
159	100	SAP.95	sqrt(q0) ~ Elevation3 * Latitude + (1 | Plot) + (1 | Location)	0.285672841608105	NA	0.301263834022243	NA	0.494828018759134	NA	NA	NA	0.0288353578257726	0.43654055879248		SAP.95	0.632326467576209	0.538825115009265	0.474102179595913	0.040908296869968		SAP.95	Rq0 ~ Elevation3SCT * LatitudeSCT + (1 | Plot) + (1 | Location)	0.0158996	NA	0.422957	NA	0.403902	NA	NA	NA	0.0339475	0.398152	9.63528
159	100	SAP.94	sqrt(q0) ~ Elevation3 * Latitude + (1 | Plot) + (1 | Location)	0.315491272809133	NA	0.38799128459697	NA	0.541586911763025	NA	NA	NA	0.0266581770632564	0.441390299011034		SAP.94	0.575038598066419	0.654980347669981	0.521952753569978	0.0397524806809462		SAP.94	Rq0 ~ Elevation3SCT * LatitudeSCT + (1 | Plot) + (1 | Location)	0.0141712	NA	0.53388	NA	0.454617	NA	NA	NA	0.0308693	0.399962	9.35257
159	100	SAP.93	sqrt(q0) ~ Elevation3 * Latitude + (1 | Plot) + (1 | Location)	0.342903919305326	NA	0.471199487677484	NA	0.585049195125137	NA	NA	NA	0.0265385763948316	0.44441499672791		SAP.93	0.523269913381284	0.754799368688265	0.566484386555817	0.04059351703217		SAP.93	Rq0 ~ Elevation3SCT * LatitudeSCT + (1 | Plot) + (1 | Location)	0.015076	NA	0.641272	NA	0.489536	NA	NA	NA	0.0296389	0.411261	9.36184
159	100	SAP.92	sqrt(q0) ~ Elevation3 * Latitude + (1 | Plot) + (1 | Location)	0.369110130372487	NA	0.55098286969239	NA	0.624950317972985	NA	NA	NA	0.0273532713237672	0.445106806508561		SAP.92	0.481455419354422	0.844057057298192	0.607568606727623	0.0421133856060036		SAP.92	Rq0 ~ Elevation3SCT * LatitudeSCT + (1 | Plot) + (1 | Location)	0.0155841	NA	0.737017	NA	0.535524	NA	NA	NA	0.0299111	0.416014	9.14738
159	100	SAP.91	sqrt(q0) ~ Elevation3 * Latitude + (1 | Plot) + (1 | Location)	0.395289539300003	NA	0.628041234501019	NA	0.663004000203143	NA	NA	NA	0.0286780135313517	0.444033392795768		SAP.91	0.446594705807418	0.924270524100603	0.646723912933885	0.0438772088574308		SAP.91	Rq0 ~ Elevation3SCT * LatitudeSCT + (1 | Plot) + (1 | Location)	0.0152191	NA	0.833922	NA	0.546717	NA	NA	NA	0.0312123	0.415391	8.84412
159	100	SAP.90	sqrt(q0) ~ Elevation3 * Latitude + (1 | Plot) + (1 | Location)	0.420646035012735	NA	0.700139071376769	NA	0.697109203335905	NA	NA	NA	0.0300441490059988	0.441121417851521		SAP.90	0.421264441580184	0.997120040052613	0.681937530328225	0.0453860194438483		SAP.90	Rq0 ~ Elevation3SCT * LatitudeSCT + (1 | Plot) + (1 | Location)	0.014379	NA	0.898099	NA	0.597592	NA	NA	NA	0.0329815	0.414599	8.7336
		LMM													GAMM						GLMM - Negative binomial distribution
n	n%	Dataset	Model	P_Value_Elevation3	P_Value_Elevation3_2	P_Value_Latitude	P_Value_Latitude_2	P_Value_Elevation3:Latitude	P_Value_Elevation3_2:Latitude	P_Value_Elevation3:Latitude_2	P_Value_Elevation3_2:Latitude_2	R2_m	R2_c		Dataset	P_Value_Elevation3	P_Value_Latitude	P_Value_Interaction	R2		Dataset	mode	P_Value_Elevation3	P_Value_Elevation3_2	P_Value_Latitude	P_Value_Latitude_2	P_Value_Elevation3:Latitude	P_Value_Elevation3_2:Latitude	P_Value_Elevation3:Latitude_2	P_Value_Elevation3_2:Latitude_2	R2m	R2c	Theta value
159	100	REND.OBS	sqrt(q0) ~ Elevation3 * Latitude + (1 | Plot) + (1 | Location)	0.42868459782653	NA	0.582350827814831	NA	0.582350827814831	NA	NA	NA	0.230336540795519	0.71401839667501		REND.OBS	0.837257337697247	0.000631548809477689	0.596333402597724	0.220586629613052		REND.OBS	Rq0 ~ Elevation3SCT * LatitudeSCT + (1 | Plot) + (1 | Location)	0.177976	NA	6.46174e-05	NA	0.586732	NA	NA	NA	0.250932	0.677079	30.0129
23	14.5	REND.99	sqrt(q0) ~ Elevation3 * poly(Latitude, 2) + (1 | Plot) + (1 | Location)	0.654284014000186	NA	0.894326479880666	0.212238416322944	0.860718496979868	NA	0.111124891941147	NA	0.344617151296651	0.599644156521181		REND.99	0.729170385046837	0.0717199417032404	0.100693976961338	0.287099764466876		REND.99	Rq0 ~ Elevation3SCT * poly(LatitudeSCT, 2) + (1 | Plot) + (1 | Location)	0.630315	NA	0.180871	0.0775277	0.667538	NA	0.00228002	NA	0.603151	0.603151	9.56087
49	30.9	REND.98	sqrt(q0) ~ Elevation3 * Latitude + (1 | Plot) + (1 | Location)	0.640286615567485	NA	0.553620574319473	NA	0.553620574319473	NA	NA	NA	0.122477273758352	0.345310599947641		REND.98	0.349240014617239	0.0366811239870283	0.526508055177538	0.0647692536356139		REND.98	Rq0 ~ Elevation3SCT * LatitudeSCT + (1 | Plot) + (1 | Location)	0.617147	NA	0.0371911	NA	0.597191	NA	NA	NA	0.148116	0.331197	7.61753
49	30.9	REND.97	sqrt(q0) ~ Elevation3 * Latitude + (1 | Plot) + (1 | Location)	0.478685632930044	NA	0.399085168111717	NA	0.399085168111717	NA	NA	NA	0.126951483745143	0.304283326786907		REND.97	0.254902480799403	0.0263261337976858	0.374282072444518	0.0736652297454464		REND.97	Rq0 ~ Elevation3SCT * LatitudeSCT + (1 | Plot) + (1 | Location)	0.652821	NA	0.0328538	NA	0.366449	NA	NA	NA	0.159136	0.306555	7.40027
49	30.9	REND.96	sqrt(q0) ~ Elevation3 * Latitude + (1 | Plot) + (1 | Location)	0.429237568289379	NA	0.351748767065642	NA	0.351748767065642	NA	NA	NA	0.132543169065666	0.281752547216083		REND.96	0.221300280099173	0.0200052260237189	0.326308945156374	0.0819691345957958		REND.96	Rq0 ~ Elevation3SCT * LatitudeSCT + (1 | Plot) + (1 | Location)	0.660421	NA	0.0310295	NA	0.407754	NA	NA	NA	0.157388	0.287964	7.40458
49	30.9	REND.95	sqrt(q0) ~ Elevation3 * Latitude + (1 | Plot) + (1 | Location)	0.419096872007158	NA	0.343487209466487	NA	0.343487209466487	NA	NA	NA	0.136641868331871	0.266372008438041		REND.95	0.205741504352321	0.0158811513146646	0.306653567913931	0.0882500173449802		REND.95	Rq0 ~ Elevation3SCT * LatitudeSCT + (1 | Plot) + (1 | Location)	0.582977	NA	0.0186966	NA	0.342831	NA	NA	NA	0.178572	0.29307	6.95803
121	76.2	REND.94	sqrt(q0) ~ poly(Elevation3, 2) * poly(Latitude, 2) + (1 | Plot) + (1 | Location)	0.677228259336555	0.913554300328986	0.0510840286004192	0.0306740890359341	0.173980565457658	0.28374583789352	0.124153103469319	0.0577672593270488	0.242293965586597	0.385336411072055		REND.94	0.991732427367172	0.296344321655044	0.286651136304934	0.188416623425412		REND.94	Rq0 ~ poly(Elevation3SCT, 2) * poly(LatitudeSCT, 2) + (1 | Plot) + (1 | Location)	0.652594	0.889261	0.00990844	0.000793654	0.0991129	0.211732	0.033689	0.0105167	0.335623	0.373139	13.7291
121	76.2	REND.93	sqrt(q0) ~ poly(Elevation3, 2) * poly(Latitude, 2) + (1 | Plot) + (1 | Location)	0.754565560090131	0.972839491578441	0.0377978229261001	0.027146679032844	0.210732067871221	0.273195771808283	0.115378236058987	0.0592948704796678	0.250517747067663	0.37741520548598		REND.93	0.968431959689166	0.230063804376763	0.279363124879183	0.196814161481197		REND.93	Rq0 ~ poly(Elevation3SCT, 2) * poly(LatitudeSCT, 2) + (1 | Plot) + (1 | Location)	0.644447	0.912607	0.0018094	0.000310852	0.134732	0.231273	0.067073	0.0167437	0.347863	0.365104	13.255
121	76.2	REND.92	sqrt(q0) ~ Elevation3 * poly(Latitude, 2) + (1 | Plot) + (1 | Location)	0.216541171530482	NA	0.121984784657754	0.95594933066147	0.772110342270671	NA	0.404695038045002	NA	0.216620382277181	0.361683665595932		REND.92	0.910534169659745	0.163005729775192	0.330137921339646	0.195832636922095		REND.92	Rq0 ~ poly(Elevation3SCT, 2) * poly(LatitudeSCT, 2) + (1 | Plot) + (1 | Location)	0.701577	0.989814	0.00166388	0.000241068	0.199269	0.293286	0.0428858	0.0145107	0.350814	0.358031	13.2759
123	77.4	REND.91	sqrt(q0) ~ Elevation3 * poly(Latitude, 2) + (1 | Plot) + (1 | Location)	0.381868161812656	NA	0.164533542371728	0.86173363901525	0.924389653507626	NA	0.501082953372617	NA	0.211414649764834	0.32705608424891		REND.91	0.461613288114842	0.128376706356566	0.421188460908325	0.187230688265393		REND.91	Rq0 ~ poly(Elevation3SCT, 2) * poly(LatitudeSCT, 2) + (1 | Plot) + (1 | Location)	0.791657	0.884337	0.00100303	0.00020968	0.295372	0.171839	0.0568169	0.0349888	0.352692	0.354932	12.423
127	79.9	REND.90	sqrt(q0) ~ Elevation3 * poly(Latitude, 2) + (1 | Plot) + (1 | Location)	0.465622695901762	NA	0.194931403296871	0.814805227115798	0.981981710154157	NA	0.541799252589133	NA	0.208399155238566	0.315754901308207		REND.90	0.769280756830961	0.094008596722126	0.35676451085665	0.184569436579473		REND.90	Rq0 ~ Elevation3SCT * poly(LatitudeSCT, 2) + (1 | Plot) + (1 | Location)	0.465033	NA	3.99804e-05	0.0010654	0.952928	NA	0.373841	NA	0.285704	0.321655	11.8387

## Sheet: Raw elevation
		LMM													GAMM						GLMM - Negative binomial distribution
n	n%	Dataset	Model	P_Value_Elevation	P_Value_Elevation_2	P_Value_Latitude	P_Value_Latitude_2	P_Value_Elevation:Latitude	P_Value_Elevation_2:Latitude	P_Value_Elevation:Latitude_2	P_Value_Elevation_2:Latitude_2	R2_m	R2_c		Dataset	P_Value_Elevation	P_Value_Latitude	P_Value_Interaction	R2		Dataset	Model	P_Value_Elevation3	P_Value_Elevation3_2	P_Value_Latitude	P_Value_Latitude_2	P_Value_Elevation3:Latitude	P_Value_Elevation3_2:Latitude	P_Value_Elevation3:Latitude_2	P_Value_Elevation3_2:Latitude_2	R2m	R2c	Theta value
159	100	FUNGI.OBS	sqrt(q0) ~ Elevation * Latitude + (1 | Plot) + (1 | Location)	0.473470792884626	0.0617401863398265	0.63118650281528	NA	NA	NA	NA	NA	0.0646633786544342	0.521216317051943		FUNGI.OBS	0.930947550158185	0.511940339810703	0.609129448912036	0.0483900019565683		FUNGI.OBS	Rq0 ~ElevationSCT * LatitudeSCT + (1 | Plot) + (1 | Location)	0.255979	NA	0.270672	NA	0.656832	NA	NA	NA	0.0678226	0.501721	23.6622
98	61.7	FUNGI.99	sqrt(q0) ~ Elevation * Latitude + (1 | Plot) + (1 | Location)	0.168667854724543	0.0375830244681655	0.223570967628056	NA	NA	NA	NA	NA	0.0773542883953789	0.561354951979429		FUNGI.99	0.392079789433397	0.901631901116656	0.195674390536801	0.0915251844377439		FUNGI.99	Rq0 ~poly(ElevationSCT, 2) * LatitudeSCT + (1 | Plot) + (1 | Location)	0.466992	0.391652	0.587008	NA	0.0216542	0.039039	NA	NA	0.155562	0.527077	18.5824
159	100	FUNGI.98	sqrt(q0) ~ Elevation * Latitude + (1 | Plot) + (1 | Location)	0.130720153669382	0.0234042839511107	0.218001321189471	NA	NA	NA	NA	NA	0.0700266868691081	0.581521770028563		FUNGI.98	0.598692645757176	0.99548313100647	0.196667556789249	0.068841741223035		FUNGI.98	Rq0 ~ElevationSCT * LatitudeSCT + (1 | Plot) + (1 | Location)	0.267587	NA	0.693032	NA	0.168402	NA	NA	NA	0.0742057	0.53736	16.9417
159	100	FUNGI.97	sqrt(q0) ~ Elevation * Latitude + (1 | Plot) + (1 | Location)	0.119542144485505	0.0374394617126073	0.203230361819167	NA	NA	NA	NA	NA	0.0564385044806564	0.565664772815678		FUNGI.97	0.582756321577161	0.833783019644373	0.182776361749101	0.0497976537563013		FUNGI.97	Rq0 ~ElevationSCT * LatitudeSCT + (1 | Plot) + (1 | Location)	0.267133	NA	0.921326	NA	0.151607	NA	NA	NA	0.057616	0.523455	15.1513
159	100	FUNGI.96	sqrt(q0) ~ Elevation * Latitude + (1 | Plot) + (1 | Location)	0.118607073994711	0.0553684908870029	0.200552066224751	NA	NA	NA	NA	NA	0.0494285604391312	0.55752062191029		FUNGI.96	0.573566203019731	0.725244721155923	0.18035886737369	0.0398090350064555		FUNGI.96	Rq0 ~ElevationSCT * LatitudeSCT + (1 | Plot) + (1 | Location)	0.288053	NA	0.909372	NA	0.145148	NA	NA	NA	0.0500588	0.518274	13.9245
159	100	FUNGI.95	sqrt(q0) ~ Elevation * Latitude + (1 | Plot) + (1 | Location)	0.121310288713218	0.0759711586871766	0.202479727781275	NA	NA	NA	NA	NA	0.0457931740706171	0.552661559981652		FUNGI.95	0.56895378342487	0.648556463344201	0.182228244404884	0.0342703092382541		FUNGI.95	Rq0 ~ElevationSCT * LatitudeSCT + (1 | Plot) + (1 | Location)	0.307698	NA	0.783717	NA	0.141548	NA	NA	NA	0.0470009	0.515414	12.9683
159	100	FUNGI.94	sqrt(q0) ~ Elevation * Latitude + (1 | Plot) + (1 | Location)	0.127207645325883	0.0993138327551493	0.208562859641398	NA	NA	NA	NA	NA	0.0437113379437669	0.549240723338523		FUNGI.94	0.569817682700638	0.595213435293973	0.188096400801267	0.0308562744407125		FUNGI.94	Rq0 ~ElevationSCT * LatitudeSCT + (1 | Plot) + (1 | Location)	0.32825	NA	0.699439	NA	0.14716	NA	NA	NA	0.0449855	0.512937	12.1662
159	100	FUNGI.93	sqrt(q0) ~ Elevation * Latitude + (1 | Plot) + (1 | Location)	0.135030920023503	0.124925454947412	0.217087241017919	NA	NA	NA	NA	NA	0.0424694244593503	0.546458967406276		FUNGI.93	0.574307366884072	0.557113445642276	0.196451354648122	0.0286027117291214		FUNGI.93	Rq0 ~ElevationSCT * LatitudeSCT + (1 | Plot) + (1 | Location)	0.347796	NA	0.638298	NA	0.154207	NA	NA	NA	0.0439329	0.508841	11.4505
159	100	FUNGI.92	sqrt(q0) ~ Elevation * Latitude + (1 | Plot) + (1 | Location)	0.143794866931723	0.151854817146282	0.226847918244075	NA	NA	NA	NA	NA	0.0417751324970377	0.543761831696382		FUNGI.92	0.581377618090246	0.529549160720549	0.206127091785329	0.0270765027419408		FUNGI.92	Rq0 ~ElevationSCT * LatitudeSCT + (1 | Plot) + (1 | Location)	0.367337	NA	0.594167	NA	0.164616	NA	NA	NA	0.0432583	0.508311	10.9658
159	100	FUNGI.91	sqrt(q0) ~ Elevation * Latitude + (1 | Plot) + (1 | Location)	0.151723202071637	0.178300758629898	0.235531744933026	NA	NA	NA	NA	NA	0.0415977465603104	0.540432461533185		FUNGI.91	0.587839592875275	0.507241306484055	0.214910154313546	0.0261395871959854		FUNGI.91	Rq0 ~ElevationSCT * LatitudeSCT + (1 | Plot) + (1 | Location)	0.379731	NA	0.559935	NA	0.173037	NA	NA	NA	0.0433541	0.505668	10.4963
159	100	FUNGI.90	sqrt(q0) ~ Elevation * Latitude + (1 | Plot) + (1 | Location)	0.158444888398704	0.203227194690938	0.242711008672432	NA	NA	NA	NA	NA	0.0417810885807554	0.536707790994117		FUNGI.90	0.593082776308537	0.488570224950773	0.222321308021483	0.0255434784509648		FUNGI.90	Rq0 ~ElevationSCT * LatitudeSCT + (1 | Plot) + (1 | Location)	0.395825	NA	0.534431	NA	0.184787	NA	NA	NA	0.0432157	0.505464	10.1004
		LMM													GAMM						GLMM - Negative binomial distribution
n	n%	Dataset	Model	P_Value_Elevation	P_Value_Elevation_2	P_Value_Latitude	P_Value_Latitude_2	P_Value_Elevation:Latitude	P_Value_Elevation_2:Latitude	P_Value_Elevation:Latitude_2	P_Value_Elevation_2:Latitude_2	R2_m	R2_c		Dataset	P_Value_Elevation	P_Value_Latitude	P_Value_Interaction	R2		Dataset	mode	P_Value_Elevation3	P_Value_Elevation3_2	P_Value_Latitude	P_Value_Latitude_2	P_Value_Elevation3:Latitude	P_Value_Elevation3_2:Latitude	P_Value_Elevation3:Latitude_2	P_Value_Elevation3_2:Latitude_2	R2m	R2c	Theta value
159	100	ECM.OBS	sqrt(q0) ~ Elevation * Latitude + (1 | Plot) + (1 | Location)	0.143644763485408	NA	0.0123299108540665	NA	0.345508938397735	NA	NA	NA	0.097524909234666	0.673441418658577		ECM.OBS	0.757733301059273	0.518993410139854	0.322667931481641	0.0438676790219286		ECM.OBS	Rq0 ~poly(ElevationSCT, 2) * LatitudeSCT + (1 | Plot) + (1 | Location)	0.30989	0.0530942	0.321161	NA	0.985505	0.242579	NA	NA	0.129444	0.623331	10.7706
157	98.8	ECM.99	sqrt(q0) ~ poly(Elevation, 2) * Latitude + (1 | Plot) + (1 | Location)	0.703408090196497	0.0709299603989116	0.370413448301835	NA	0.770166417846838	0.128538587486857	NA	NA	0.14003369683141	0.629775825818602		ECM.99	0.970341940527114	0.656301299844556	0.237613810985646	0.0648347958795855		ECM.99	Rq0 ~poly(ElevationSCT, 2) * LatitudeSCT + (1 | Plot) + (1 | Location)	0.722907	0.0820768	0.453776	NA	0.642188	0.0788273	NA	NA	0.165551	0.617526	11.2955
158	99.4	ECM.98	sqrt(q0) ~ poly(Elevation, 2) * Latitude + (1 | Plot) + (1 | Location)	0.73342111935271	0.0553375894535632	0.460712681392475	NA	0.791619770360057	0.112355237285387	NA	NA	0.134446980892346	0.600629517937944		ECM.98	0.96558476078669	0.77844510261195	0.198052402415512	0.0517302540901966		ECM.98	Rq0 ~poly(ElevationSCT, 2) * LatitudeSCT + (1 | Plot) + (1 | Location)	0.749598	0.0464352	0.553247	NA	0.677521	0.0736331	NA	NA	0.158835	0.587549	11.2904
158	99.4	ECM.97	sqrt(q0) ~ poly(Elevation, 2) * Latitude + (1 | Plot) + (1 | Location)	0.74638660073842	0.0464840906659971	0.54988962696001	NA	0.787942150603604	0.0995289105845142	NA	NA	0.127106040665863	0.570067631972372		ECM.97	0.895060795916272	0.875141538908754	0.180196910799034	0.0395915658594562		ECM.97	Rq0 ~poly(ElevationSCT, 2) * LatitudeSCT + (1 | Plot) + (1 | Location)	0.883094	0.031799	0.641058	NA	0.700565	0.0570662	NA	NA	0.153497	0.556019	11.1452
158	99.4	ECM.96	sqrt(q0) ~ poly(Elevation, 2) * Latitude + (1 | Plot) + (1 | Location)	0.760721451532865	0.0409934712568984	0.639930051238595	NA	0.785016328128286	0.0903581475799505	NA	NA	0.120108223654699	0.544029275128946		ECM.96	0.843633135908373	0.953366895999181	0.175234809079152	0.029551166698632		ECM.96	Rq0 ~poly(ElevationSCT, 2) * LatitudeSCT + (1 | Plot) + (1 | Location)	0.965411	0.0298679	0.782979	NA	0.663351	0.0490649	NA	NA	0.146459	0.527988	11.0743
158	99.4	ECM.95	sqrt(q0) ~ poly(Elevation, 2) * Latitude + (1 | Plot) + (1 | Location)	0.758045193857169	0.0392805944238799	0.724191155587638	NA	0.769526488872971	0.0863020089761767	NA	NA	0.113585585738857	0.524738913573517		ECM.95	0.804346350993184	0.982532388948561	0.173533438136812	0.0219685762732399		ECM.95	Rq0 ~poly(ElevationSCT, 2) * LatitudeSCT + (1 | Plot) + (1 | Location)	0.891925	0.0355796	0.858184	NA	0.626387	0.042687	NA	NA	0.138524	0.501146	10.6201
159	100	ECM.94	sqrt(q0) ~ poly(Elevation, 2) * Latitude + (1 | Plot) + (1 | Location)	0.730433508802327	0.0358776937455199	0.819793604998515	NA	0.734047144396645	0.079032704253483	NA	NA	0.109596830916329	0.50932993171596		ECM.94	0.762942335098105	0.907703680394395	0.162425859385228	0.0176713808786647		ECM.94	Rq0 ~poly(ElevationSCT, 2) * LatitudeSCT + (1 | Plot) + (1 | Location)	0.839708	0.0316362	0.975535	NA	0.598146	0.0376484	NA	NA	0.136017	0.486841	10.0226
159	100	ECM.93	sqrt(q0) ~ poly(Elevation, 2) * Latitude + (1 | Plot) + (1 | Location)	0.719659542452556	0.0355909426582184	0.894694020081626	NA	0.71359786225495	0.0768463530280101	NA	NA	0.103859991240865	0.496265566911031		ECM.93	0.733677002956034	0.858902229078	0.163123293821196	0.0117235765913593		ECM.93	Rq0 ~poly(ElevationSCT, 2) * LatitudeSCT + (1 | Plot) + (1 | Location)	0.7401	0.0317455	0.942805	NA	0.617364	0.0378346	NA	NA	0.129334	0.480263	9.98951
159	100	ECM.92	sqrt(q0) ~ poly(Elevation, 2) * Latitude + (1 | Plot) + (1 | Location)	0.709169690546589	0.0351982539771018	0.962142872019393	NA	0.694724691438101	0.0746686351228272	NA	NA	0.0988490212712844	0.482177526058026		ECM.92	0.802210233184996	0.820153956084088	0.229557472990961	0.096481575750978		ECM.92	Rq0 ~poly(ElevationSCT, 2) * LatitudeSCT + (1 | Plot) + (1 | Location)	0.679893	0.035995	0.843212	NA	0.558135	0.0359072	NA	NA	0.124231	0.45797	9.40497
159	100	ECM.91	sqrt(q0) ~ poly(Elevation, 2) * Latitude + (1 | Plot) + (1 | Location)	0.692293434240683	0.0344282707425189	0.968037881375	NA	0.670176911956314	0.0718581227666231	NA	NA	0.0947519294439499	0.469243979847522		ECM.91	0.811311421939539	0.76597073947546	0.212797884165424	0.0990988772957546		ECM.91	Rq0 ~poly(ElevationSCT, 2) * LatitudeSCT + (1 | Plot) + (1 | Location)	0.586838	0.0362243	0.790542	NA	0.576257	0.034294	NA	NA	0.118061	0.442655	8.85537
159	100	ECM.90	sqrt(q0) ~ poly(Elevation, 2) * Latitude + (1 | Plot) + (1 | Location)	0.684958809606351	0.0356311031701433	0.923251679063352	NA	0.658244491877262	0.072719180687412	NA	NA	0.0906738885284063	0.455966612487191		ECM.90	0.822105306115826	0.724200568293355	0.196417759506093	0.100014365265052		ECM.90	Rq0 ~poly(ElevationSCT, 2) * LatitudeSCT + (1 | Plot) + (1 | Location)	0.558585	0.0385443	0.745492	NA	0.563265	0.0301191	NA	NA	0.114557	0.426314	8.77397
		LMM													GAMM						GLMM - Negative binomial distribution
n	n%	Dataset	Model	P_Value_Elevation	P_Value_Elevation_2	P_Value_Latitude	P_Value_Latitude_2	P_Value_Elevation:Latitude	P_Value_Elevation_2:Latitude	P_Value_Elevation:Latitude_2	P_Value_Elevation_2:Latitude_2	R2_m	R2_c		Dataset	P_Value_Elevation	P_Value_Latitude	P_Value_Interaction	R2		Dataset	mode	P_Value_Elevation3	P_Value_Elevation3_2	P_Value_Latitude	P_Value_Latitude_2	P_Value_Elevation3:Latitude	P_Value_Elevation3_2:Latitude	P_Value_Elevation3:Latitude_2	P_Value_Elevation3_2:Latitude_2	R2m	R2c	Theta value
159	100	SAP.OBS	sqrt(q0) ~ Elevation * Latitude + (1 | Plot) + (1 | Location)	0.996329890210837	NA	0.0622080596356474	NA	0.812947370631168	NA	NA	NA	0.130868824960863	0.648573184325437		SAP.OBS	0.44660234402987	0.105793362674318	0.814143890381802	0.125435022539815		SAP.OBS	Rq0 ~ElevationSCT * LatitudeSCT + (1 | Plot) + (1 | Location)	0.171026	NA	0.0343007	NA	0.714151	NA	NA	NA	0.144308	0.636664	25.2392
81	51	SAP.99	sqrt(q0) ~ Elevation * Latitude + (1 | Plot) + (1 | Location)	0.477501673503014	NA	0.131592013044572	NA	0.542364492053141	NA	NA	NA	0.0669298648937451	0.55211538260946		SAP.99	0.833739779668252	0.482692477882361	0.00417259851078045	0.332112924020045		SAP.99	Rq0 ~ElevationSCT * LatitudeSCT + (1 | Plot) + (1 | Location)	0.573337	NA	0.662507	NA	0.389268	NA	NA	NA	0.103714	0.465377	11.6623
155	97.5	SAP.98	sqrt(q0) ~ Elevation * Latitude + (1 | Plot) + (1 | Location)	0.250240769179821	NA	0.0407307722389667	NA	0.359966806003157	NA	NA	NA	0.0590308381949887	0.483181874659798		SAP.98	0.699708629141736	0.86210048453149	0.3082909413967	0.0729552187915022		SAP.98	Rq0 ~ElevationSCT * LatitudeSCT + (1 | Plot) + (1 | Location)	0.262162	NA	0.515334	NA	0.26883	NA	NA	NA	0.0724174	0.417937	11.5969
159	100	SAP.97	sqrt(q0) ~ Elevation * Latitude + (1 | Plot) + (1 | Location)	0.313295481817692	NA	0.0634468590098802	NA	0.46611607119448	NA	NA	NA	0.0456832668630402	0.446986698385191		SAP.97	0.894232244366397	0.79478957389164	0.391216735103367	0.0519339583566815		SAP.97	Rq0 ~ElevationSCT * LatitudeSCT + (1 | Plot) + (1 | Location)	0.122084	NA	0.487343	NA	0.333771	NA	NA	NA	0.058204	0.395414	10.3419
159	100	SAP.96	sqrt(q0) ~ Elevation * Latitude + (1 | Plot) + (1 | Location)	0.350413505773918	NA	0.109331275765066	NA	0.510767368334735	NA	NA	NA	0.0334691962643939	0.444982231936569		SAP.96	0.938277014302963	0.869352529836113	0.431286005970569	0.0385493645972808		SAP.96	Rq0 ~ElevationSCT * LatitudeSCT + (1 | Plot) + (1 | Location)	0.111621	NA	0.597199	NA	0.369679	NA	NA	NA	0.0432338	0.396939	9.84894
159	100	SAP.95	sqrt(q0) ~ Elevation * Latitude + (1 | Plot) + (1 | Location)	0.387070118097283	NA	0.162953868491824	NA	0.553705422603267	NA	NA	NA	0.0269360895169889	0.451435588269042		SAP.95	0.98253045034414	0.91771001011168	0.473258187616736	0.0305864294526861		SAP.95	Rq0 ~ElevationSCT * LatitudeSCT + (1 | Plot) + (1 | Location)	0.108321	NA	0.683063	NA	0.405286	NA	NA	NA	0.0346453	0.40497	9.62883
159	100	SAP.94	sqrt(q0) ~ Elevation * Latitude + (1 | Plot) + (1 | Location)	0.421086530800683	NA	0.218068451349584	NA	0.594814997286153	NA	NA	NA	0.0238802730524105	0.457995819902666		SAP.94	0.969700197536981	0.945919074145002	0.514584942385451	0.0260712520287393		SAP.94	Rq0 ~ElevationSCT * LatitudeSCT + (1 | Plot) + (1 | Location)	0.0969225	NA	0.722575	NA	0.45545	NA	NA	NA	0.0301205	0.409713	9.34847
159	100	SAP.93	sqrt(q0) ~ Elevation * Latitude + (1 | Plot) + (1 | Location)	0.451227438297234	NA	0.27180782046927	NA	0.631677383626993	NA	NA	NA	0.0228533161336314	0.462469670169237		SAP.93	0.925547831489473	0.964975770084664	0.551842205692298	0.0238899124617764		SAP.93	Rq0 ~ElevationSCT * LatitudeSCT + (1 | Plot) + (1 | Location)	0.10596	NA	0.791407	NA	0.478705	NA	NA	NA	0.0282966	0.423172	9.37918
159	100	SAP.92	sqrt(q0) ~ Elevation * Latitude + (1 | Plot) + (1 | Location)	0.47768100233298	NA	0.324738813935248	NA	0.663329775692112	NA	NA	NA	0.0228642606162109	0.464235787294603		SAP.92	0.889327946894319	0.982341457306189	0.584286318920327	0.0231030579543469		SAP.92	Rq0 ~ElevationSCT * LatitudeSCT + (1 | Plot) + (1 | Location)	0.108859	NA	0.844498	NA	0.499227	NA	NA	NA	0.0276887	0.428712	9.16366
159	100	SAP.91	sqrt(q0) ~ Elevation * Latitude + (1 | Plot) + (1 | Location)	0.500861847378663	NA	0.376683875873647	NA	0.6902664894205	NA	NA	NA	0.0234900489758548	0.463882479331181		SAP.91	0.860212881079518	0.999316721152221	0.612124521933175	0.0232485560533386		SAP.91	Rq0 ~ElevationSCT * LatitudeSCT + (1 | Plot) + (1 | Location)	0.108225	NA	0.902702	NA	0.499367	NA	NA	NA	0.0287754	0.428536	8.85946
159	100	SAP.90	sqrt(q0) ~ Elevation * Latitude + (1 | Plot) + (1 | Location)	0.520696198933081	NA	0.427444204644889	NA	0.711898289532973	NA	NA	NA	0.0243301349653178	0.461346532767223		SAP.90	0.839895486320195	0.981652870184953	0.634667521313177	0.0238874420863647		SAP.90	Rq0 ~ElevationSCT * LatitudeSCT + (1 | Plot) + (1 | Location)	0.0999291	NA	0.904292	NA	0.545347	NA	NA	NA	0.0291755	0.429246	8.74819
		LMM													GAMM						GLMM - Negative binomial distribution
n	n%	Dataset	Model	P_Value_Elevation	P_Value_Elevation_2	P_Value_Latitude	P_Value_Latitude_2	P_Value_Elevation:Latitude	P_Value_Elevation_2:Latitude	P_Value_Elevation:Latitude_2	P_Value_Elevation_2:Latitude_2	R2_m	R2_c		Dataset	P_Value_Elevation	P_Value_Latitude	P_Value_Interaction	R2		Dataset	mode	P_Value_Elevation3	P_Value_Elevation3_2	P_Value_Latitude	P_Value_Latitude_2	P_Value_Elevation3:Latitude	P_Value_Elevation3_2:Latitude	P_Value_Elevation3:Latitude_2	P_Value_Elevation3_2:Latitude_2	R2m	R2c	Theta value
159	100	REND.OBS	sqrt(q0) ~ poly(Elevation, 2) * poly(Latitude, 2) + (1 | Plot) + (1 | Location)	0.0045023562951603	0.0214420127767848	0.00175387656942069	0.0242603385646174	0.00974497836189667	0.0152341943183934	0.018246044748907	0.641614933614203	0.384894320349193	0.712364220252773		REND.OBS	0.25029996615437	0.0945818940051909	0.111501506111604	0.477997168471061		REND.OBS	Rq0 ~poly(ElevationSCT, 2) * poly(LatitudeSCT, 2) + (1 | Plot) + (1 | Location)	0.000158065	0.00503014	7.65515e-07	0.00127057	9.65603e-05	0.0014088	0.00108549	0.65186	0.403677	0.653843	28.7945
23	14.5	REND.99	sqrt(q0) ~ Elevation * Latitude + (1 | Plot) + (1 | Location)	0.268227473954406	NA	0.804409204879306	NA	0.184403534430987	NA	NA	NA	0.247887180791968	0.601353875984524		REND.99	0.434441144252882	0.418198824291885	0.122945979668281	0.20173970439895		REND.99	Rq0 ~ElevationSCT * poly(LatitudeSCT, 2) + (1 | Plot) + (1 | Location)	0.825779	NA	0.884052	0.129601	0.776706	NA	0.0224714	NA	0.577284	0.577284	8.81257
49	30.9	REND.98	sqrt(q0) ~ Elevation * Latitude + (1 | Plot) + (1 | Location)	0.249466806716494	NA	0.563026109813884	NA	0.139600466144192	NA	NA	NA	0.206035347065157	0.312374891085724		REND.98	0.700771668731723	0.103645099395508	0.00986180621807975	0.277854306088166		REND.98	Rq0 ~ElevationSCT * LatitudeSCT + (1 | Plot) + (1 | Location)	0.00256802	NA	7.32107e-05	NA	0.0297683	NA	NA	NA	0.297377	0.297377	6.80843
49	30.9	REND.97	sqrt(q0) ~ Elevation * Latitude + (1 | Plot) + (1 | Location)	0.170127733590284	NA	0.700714363359765	NA	0.0916434891176331	NA	NA	NA	0.209765707399166	0.269775549099094		REND.97	0.0555232856645583	0.00558281499874902	0.387948111394775	0.127245955245853		REND.97	Rq0 ~ElevationSCT * LatitudeSCT + (1 | Plot) + (1 | Location)	0.00410835	NA	9.79556e-05	NA	0.0152413	NA	NA	NA	0.307073	0.307073	7.11049
49	30.9	REND.96	sqrt(q0) ~ Elevation * Latitude + (1 | Plot) + (1 | Location)	0.156252143341627	NA	0.712818721903608	NA	0.0820998730962434	NA	NA	NA	0.211936471371824	0.249724898269679		REND.96	0.0976543279173008	0.0101830626441175	0.520558146324651	0.124816253862022		REND.96	Rq0 ~ElevationSCT * LatitudeSCT + (1 | Plot) + (1 | Location)	0.00568657	NA	0.00013022	NA	0.0176828	NA	NA	NA	0.305131	0.305131	7.34725
49	30.9	REND.95	sqrt(q0) ~ Elevation * Latitude + (1 | Plot) + (1 | Location)	0.156272297239547	NA	0.686170446889789	NA	0.0795180834288959	NA	NA	NA	0.213489834937116	0.236665771465386		REND.95	0.109137915770054	0.0106768451900976	0.508363875876422	0.125128677845507		REND.95	Rq0 ~ElevationSCT * LatitudeSCT + (1 | Plot) + (1 | Location)	0.00432719	NA	7.1395e-05	NA	0.0171723	NA	NA	NA	0.32496	0.32496	7.10679
121	76.2	REND.94	sqrt(q0) ~ Elevation * Latitude + (1 | Plot) + (1 | Location)	0.126923731074175	NA	0.173276128922205	NA	0.0575332032184276	NA	NA	NA	0.204475331670218	0.368527710145338		REND.94	0.00252106829875193	7.02663777113477e-05	0.0193958708150512	0.198468126006237		REND.94	Rq0 ~ElevationSCT * LatitudeSCT + (1 | Plot) + (1 | Location)	0.00115864	NA	4.36755e-07	NA	0.0111275	NA	NA	NA	0.268785	0.357213	13.1741
121	76.2	REND.93	sqrt(q0) ~ Elevation * Latitude + (1 | Plot) + (1 | Location)	0.100404907106296	NA	0.173908605930173	NA	0.0452070785022258	NA	NA	NA	0.21490564526379	0.361879578738753		REND.93	0.00146533524489756	2.40165609978193e-05	0.0115837849425053	0.208517620732215		REND.93	Rq0 ~ElevationSCT * LatitudeSCT + (1 | Plot) + (1 | Location)	0.00132582	NA	1.50105e-07	NA	0.00810548	NA	NA	NA	0.288111	0.364177	13.3589
121	76.2	REND.92	sqrt(q0) ~ Elevation * Latitude + (1 | Plot) + (1 | Location)	0.0873488786353212	NA	0.168918816178905	NA	0.0394675563521086	NA	NA	NA	0.219521691647068	0.347587432362866		REND.92	0.000904578704438053	8.70232269012394e-06	0.0075132793789196	0.212076022554778		REND.92	Rq0 ~ElevationSCT * LatitudeSCT + (1 | Plot) + (1 | Location)	0.00151401	NA	2.11576e-08	NA	0.00122956	NA	NA	NA	0.288394	0.348797	13.1709
123	77.4	REND.91	sqrt(q0) ~ Elevation * Latitude + (1 | Plot) + (1 | Location)	0.0483110950625942	NA	0.213316180824853	NA	0.0227997879885045	NA	NA	NA	0.221314672728841	0.317178447587959		REND.91	0.00109978626614127	1.06635483362316e-05	0.00623762493166591	0.208064633598451		REND.91	Rq0 ~poly(ElevationSCT, 2) * LatitudeSCT + (1 | Plot) + (1 | Location)	0.0466844	0.0616248	3.64543e-08	NA	8.22841e-05	0.341878	NA	NA	0.340259	0.359598	12.4641
127	79.9	REND.90	sqrt(q0) ~ Elevation * Latitude + (1 | Plot) + (1 | Location)	0.03576910308413	NA	0.266335740590303	NA	0.018774947443022	NA	NA	NA	0.217300955819891	0.308381285138437		REND.90	0.00121275960255751	9.31322906994048e-06	0.00445118295479685	0.205433884131527		REND.90	Rq0 ~poly(ElevationSCT, 2) * LatitudeSCT + (1 | Plot) + (1 | Location)	0.0555669	0.0567185	4.46496e-08	NA	4.974e-05	0.333207	NA	NA	0.327298	0.339025	12.286
